# Supplementary material for: Long-range skin Josephson supercurrent across a van der Waals ferromagnet
Source: Nat Commun. 2023 Mar 30;14:1779. doi: 10.1038/s41467-023-37603-9 (PMC10063542; doi:10.1038/s41467-023-37603-9)
Supplement: Supplementary file 3 — Source Data [file 41467_2023_37603_MOESM3_ESM.xlsx]

## Sheet: Figure1d
Temperature (K)	Resistance (Ohm)
2.4061	0.00236
2.6052	0.00707
2.8074	0.00341
3.0015	0.01839
3.1967	0.02872
3.3988	0.04443
3.5976	0.0549
3.8066	0.22241
4.0019	0.42657
4.2034	0.88281
4.3963	1.45951
4.5987	2.15626
4.7989	2.74038
4.9991	3.49878
5.2098	4.53993
5.3927	6.18945
5.6046	8.52167
5.8153	9.46003
6.0059	10.401
6.1934	11.647
6.3998	12.0522
6.5955	12.3409
6.8014	12.6278
6.9994	16.1724
7.1998	16.2021
7.4015	16.2066
7.6181	16.2126
7.8036	16.2109
7.9866	16.2117
8.2019	16.2247
8.3799	16.2482
8.5926	16.2519
8.8051	16.2552
9.0098	16.2559
9.1785	16.2783
9.4069	16.2713
9.6438	16.2844
9.7976	16.2956
9.9988	16.3102

## Sheet: Figure2a
-0.0086	-0.0005	-0.00866	-0.0005
-0.00862	-0.0004975	-0.00861	-0.000498
-0.00861	-0.000495	-0.00856	-0.000496
-0.00859	-0.0004925	-0.00853	-0.000494
-0.00858	-0.00049	-0.00849	-0.000492
-0.00856	-0.0004875	-0.00845	-0.00049
-0.00853	-0.000485	-0.00842	-0.000488
-0.0085	-0.0004825	-0.0084	-0.000486
-0.00848	-0.00048	-0.00836	-0.000484
-0.00846	-0.0004775	-0.00832	-0.000482
-0.00843	-0.000475	-0.00828	-0.00048
-0.00839	-0.0004725	-0.00825	-0.000478
-0.00836	-0.00047	-0.00822	-0.000476
-0.00832	-0.0004675	-0.00818	-0.000474
-0.00827	-0.000465	-0.00815	-0.000472
-0.00823	-0.0004625	-0.00811	-0.00047
-0.00818	-0.00046	-0.00808	-0.000468
-0.00814	-0.0004575	-0.00805	-0.000466
-0.00809	-0.000455	-0.00801	-0.000464
-0.00803	-0.0004525	-0.00798	-0.000462
-0.00799	-0.00045	-0.00795	-0.00046
-0.00796	-0.0004475	-0.00792	-0.000458
-0.00793	-0.000445	-0.00788	-0.000456
-0.00789	-0.0004425	-0.00784	-0.000454
-0.00783	-0.00044	-0.00781	-0.000452
-0.00777	-0.0004375	-0.00778	-0.00045
-0.00773	-0.000435	-0.00775	-0.000448
-0.00768	-0.0004325	-0.00772	-0.000446
-0.00762	-0.00043	-0.00767	-0.000444
-0.00757	-0.0004275	-0.00763	-0.000442
-0.00751	-0.000425	-0.00759	-0.00044
-0.00747	-0.0004225	-0.00756	-0.000438
-0.00744	-0.00042	-0.00753	-0.000436
-0.00739	-0.0004175	-0.0075	-0.000434
-0.00733	-0.000415	-0.00747	-0.000432
-0.00727	-0.0004125	-0.00743	-0.00043
-0.00721	-0.00041	-0.00739	-0.000428
-0.00715	-0.0004075	-0.00736	-0.000426
-0.00709	-0.000405	-0.00733	-0.000424
-0.00704	-0.0004025	-0.00729	-0.000422
-0.00698	-0.0004	-0.00725	-0.00042
-0.00693	-0.0003975	-0.00722	-0.000418
-0.0069	-0.000395	-0.00718	-0.000416
-0.00684	-0.0003925	-0.00714	-0.000414
-0.00678	-0.00039	-0.00711	-0.000412
-0.00672	-0.0003875	-0.00708	-0.00041
-0.00667	-0.000385	-0.00704	-0.000408
-0.00663	-0.0003825	-0.00701	-0.000406
-0.00658	-0.00038	-0.00697	-0.000404
-0.00654	-0.0003775	-0.00693	-0.000402
-0.00649	-0.000375	-0.00689	-0.0004
-0.00644	-0.0003725	-0.00687	-0.000398
-0.00639	-0.00037	-0.00684	-0.000396
-0.00633	-0.0003675	-0.00682	-0.000394
-0.00629	-0.000365	-0.00678	-0.000392
-0.00625	-0.0003625	-0.00673	-0.00039
-0.00621	-0.00036	-0.0067	-0.000388
-0.00616	-0.0003575	-0.00668	-0.000386
-0.00611	-0.000355	-0.00664	-0.000384
-0.00607	-0.0003525	-0.00661	-0.000382
-0.00602	-0.00035	-0.00657	-0.00038
-0.00597	-0.0003475	-0.00652	-0.000378
-0.00592	-0.000345	-0.00648	-0.000376
-0.00588	-0.0003425	-0.00645	-0.000374
-0.00584	-0.00034	-0.00642	-0.000372
-0.0058	-0.0003375	-0.00638	-0.00037
-0.00575	-0.000335	-0.00634	-0.000368
-0.0057	-0.0003325	-0.00631	-0.000366
-0.00566	-0.00033	-0.00628	-0.000364
-0.00561	-0.0003275	-0.00625	-0.000362
-0.00558	-0.000325	-0.00622	-0.00036
-0.00553	-0.0003225	-0.00619	-0.000358
-0.00548	-0.00032	-0.00615	-0.000356
-0.00545	-0.0003175	-0.00612	-0.000354
-0.0054	-0.000315	-0.00609	-0.000352
-0.00534	-0.0003125	-0.00605	-0.00035
-0.00528	-0.00031	-0.00601	-0.000348
-0.00525	-0.0003075	-0.00597	-0.000346
-0.00521	-0.000305	-0.00594	-0.000344
-0.00516	-0.0003025	-0.00591	-0.000342
-0.00511	-0.0003	-0.00588	-0.00034
-0.00507	-0.0002975	-0.00584	-0.000338
-0.00503	-0.000295	-0.00581	-0.000336
-0.00498	-0.0002925	-0.00578	-0.000334
-0.00493	-0.00029	-0.00575	-0.000332
-0.00487	-0.0002875	-0.00571	-0.00033
-0.00483	-0.000285	-0.00568	-0.000328
-0.0048	-0.0002825	-0.00564	-0.000326
-0.00477	-0.00028	-0.0056	-0.000324
-0.00472	-0.0002775	-0.00557	-0.000322
-0.00467	-0.000275	-0.00553	-0.00032
-0.00461	-0.0002725	-0.00549	-0.000318
-0.00456	-0.00027	-0.00546	-0.000316
-0.00451	-0.0002675	-0.00543	-0.000314
-0.00448	-0.000265	-0.00539	-0.000312
-0.00443	-0.0002625	-0.00536	-0.00031
-0.00439	-0.00026	-0.00532	-0.000308
-0.00434	-0.0002575	-0.00529	-0.000306
-0.00431	-0.000255	-0.00526	-0.000304
-0.00426	-0.0002525	-0.00522	-0.000302
-0.0042	-0.00025	-0.00519	-0.0003
-0.00417	-0.0002475	-0.00516	-0.000298
-0.00413	-0.000245	-0.00513	-0.000296
-0.00408	-0.0002425	-0.00509	-0.000294
-0.00403	-0.00024	-0.00505	-0.000292
-0.004	-0.0002375	-0.00502	-0.00029
-0.00395	-0.000235	-0.00497	-0.000288
-0.00389	-0.0002325	-0.00493	-0.000286
-0.00385	-0.00023	-0.0049	-0.000284
-0.00383	-0.0002275	-0.00486	-0.000282
-0.00379	-0.000225	-0.00482	-0.00028
-0.00376	-0.0002225	-0.0048	-0.000278
-0.00371	-0.00022	-0.00477	-0.000276
-0.00366	-0.0002175	-0.00474	-0.000274
-0.00361	-0.000215	-0.0047	-0.000272
-0.00357	-0.0002125	-0.00467	-0.00027
-0.00354	-0.00021	-0.00463	-0.000268
-0.00352	-0.0002075	-0.0046	-0.000266
-0.00348	-0.000205	-0.00456	-0.000264
-0.00343	-0.0002025	-0.00452	-0.000262
-0.00339	-0.0002	-0.00448	-0.00026
-0.00334	-0.0001975	-0.00446	-0.000258
-0.00329	-0.000195	-0.00443	-0.000256
-0.00325	-0.0001925	-0.0044	-0.000254
-0.00321	-0.00019	-0.00436	-0.000252
-0.00316	-0.0001875	-0.00432	-0.00025
-0.00312	-0.000185	-0.00428	-0.000248
-0.00309	-0.0001825	-0.00424	-0.000246
-0.00304	-0.00018	-0.00421	-0.000244
-0.00298	-0.0001775	-0.00417	-0.000242
-0.00293	-0.000175	-0.00414	-0.00024
-0.00289	-0.0001725	-0.00412	-0.000238
-0.00283	-0.00017	-0.00408	-0.000236
-0.00279	-0.0001675	-0.00403	-0.000234
-0.00273	-0.000165	-0.004	-0.000232
-0.00267	-0.0001625	-0.00398	-0.00023
-0.00263	-0.00016	-0.00395	-0.000228
-0.00258	-0.0001575	-0.00391	-0.000226
-0.00252	-0.000155	-0.00387	-0.000224
-0.00246	-0.0001525	-0.00383	-0.000222
-0.00239	-0.00015	-0.0038	-0.00022
-0.00234	-0.0001475	-0.00377	-0.000218
-0.00228	-0.000145	-0.00373	-0.000216
-0.00221	-0.0001425	-0.0037	-0.000214
-0.00214	-0.00014	-0.00366	-0.000212
-0.00207	-0.0001375	-0.00363	-0.00021
-0.00199	-0.000135	-0.0036	-0.000208
-0.00192	-0.0001325	-0.00356	-0.000206
-0.0018	-0.00013	-0.00351	-0.000204
-0.00166	-0.0001275	-0.00347	-0.000202
-0.00153	-0.000125	-0.00344	-0.0002
-0.0014	-0.0001225	-0.00342	-0.000198
-0.00122	-0.00012	-0.00339	-0.000196
-0.001	-0.0001175	-0.00335	-0.000194
-0.000896019	-0.000115	-0.00332	-0.000192
-0.000739917	-0.0001125	-0.00328	-0.00019
-0.000626251	-0.00011	-0.00324	-0.000188
-0.000538349	-0.0001075	-0.00321	-0.000186
-0.00045954	-0.000105	-0.00318	-0.000184
-0.000335264	-0.0001025	-0.00314	-0.000182
-0.000191287	-0.0001	-0.00311	-0.00018
-0.000100354	-9.75e-05	-0.00308	-0.000178
-2.45758e-05	-9.5e-05	-0.00305	-0.000176
-2.00291e-05	-9.25e-05	-0.00301	-0.000174
-1.24514e-05	-9e-05	-0.00298	-0.000172
-1.39669e-05	-8.75e-05	-0.00295	-0.00017
-1.69981e-05	-8.5e-05	-0.00291	-0.000168
-2.00291e-05	-8.25e-05	-0.00286	-0.000166
-3.36691e-05	-8e-05	-0.00282	-0.000164
-3.82158e-05	-7.75e-05	-0.00279	-0.000162
-1.69981e-05	-7.5e-05	-0.00277	-0.00016
-9.42033e-06	-7.25e-05	-0.00274	-0.000158
-2.45759e-05	-7e-05	-0.00271	-0.000156
-2.00292e-05	-6.75e-05	-0.00266	-0.000154
-6.3892e-06	-6.5e-05	-0.00262	-0.000152
-3.35807e-06	-6.25e-05	-0.00258	-0.00015
-3.27e-07	-6e-05	-0.00255	-0.000148
-3.35807e-06	-5.75e-05	-0.00252	-0.000146
-1.39669e-05	-5.5e-05	-0.00248	-0.000144
-1.85136e-05	-5.25e-05	-0.00245	-0.000142
-9.42027e-06	-5e-05	-0.00241	-0.00014
-3.35807e-06	-4.75e-05	-0.00238	-0.000138
-9.42027e-06	-4.5e-05	-0.00235	-0.000136
-1.24514e-05	-4.25e-05	-0.00232	-0.000134
-3.35807e-06	-4e-05	-0.00228	-0.000132
1.18853e-06	-3.75e-05	-0.00224	-0.00013
1.1886e-06	-3.5e-05	-0.00221	-0.000128
7.2508e-06	-3.25e-05	-0.00218	-0.000126
7.2508e-06	-3e-05	-0.00214	-0.000124
1.18853e-06	-2.75e-05	-0.00211	-0.000122
-4.87367e-06	-2.5e-05	-0.00208	-0.00012
-3.35807e-06	-2.25e-05	-0.00204	-0.000118
7.2508e-06	-2e-05	-0.00201	-0.000116
1.48285e-05	-1.75e-05	-0.00197	-0.000114
1.93752e-05	-1.5e-05	-0.00193	-0.000112
2.08907e-05	-1.25e-05	-0.0019	-0.00011
1.63441e-05	-1e-05	-0.00187	-0.000108
1.78597e-05	-7.5e-06	-0.00183	-0.000106
1.48285e-05	-5e-06	-0.0018	-0.000104
2.70413e-06	-2.50005e-06	-0.00176	-0.000102
-1.84253e-06	-3.65e-11	-0.00172	-0.0001
1.1886e-06	2.49995e-06	-0.00169	-9.8e-05
8.76633e-06	4.99995e-06	-0.00166	-9.6e-05
1.78597e-05	7.5e-06	-0.00162	-9.4e-05
1.78597e-05	1e-05	-0.00158	-9.2e-05
1.48285e-05	1.25e-05	-0.00155	-9e-05
2.24063e-05	1.5e-05	-0.00152	-8.8e-05
2.54375e-05	1.75e-05	-0.00148	-8.6e-05
2.39219e-05	2e-05	-0.00145	-8.4e-05
2.24063e-05	2.25e-05	-0.00142	-8.2e-05
1.3313e-05	2.5e-05	-0.00139	-8e-05
7.2508e-06	2.75e-05	-0.00135	-7.8e-05
7.2508e-06	3e-05	-0.00132	-7.6e-05
4.21967e-06	3.25e-05	-0.00128	-7.4e-05
8.76633e-06	3.5e-05	-0.00124	-7.2e-05
2.08907e-05	3.75e-05	-0.00121	-7e-05
2.39219e-05	4e-05	-0.00117	-6.8e-05
2.39219e-05	4.25e-05	-0.00113	-6.6e-05
1.93752e-05	4.5e-05	-0.00109	-6.4e-05
7.2508e-06	4.75e-05	-0.00106	-6.2e-05
-7.90473e-06	5e-05	-0.00103	-6e-05
-9.42027e-06	5.25e-05	-0.000992249	-5.8e-05
1.48285e-05	5.5e-05	-0.000957391	-5.6e-05
3.30152e-05	5.75e-05	-0.000929354	-5.4e-05
3.14997e-05	6e-05	-0.000901316	-5.2e-05
2.08908e-05	6.25e-05	-0.000861911	-5e-05
1.17974e-05	6.5e-05	-0.000815687	-4.8e-05
1.17974e-05	6.75e-05	-0.000778556	-4.6e-05
1.63441e-05	7e-05	-0.00074294	-4.4e-05
2.39219e-05	7.25e-05	-0.000713387	-4.2e-05
2.84685e-05	7.5e-05	-0.000689896	-4e-05
2.99841e-05	7.75e-05	-0.000661858	-3.8e-05
2.99841e-05	8e-05	-0.000630031	-3.6e-05
2.54375e-05	8.25e-05	-0.0005929	-3.4e-05
3.45307e-05	8.5e-05	-0.000553495	-3.2e-05
4.66552e-05	8.75e-05	-0.000509544	-3e-05
3.30152e-05	9e-05	-0.00046332	-2.8e-05
1.63441e-05	9.25e-05	-0.000432251	-2.6e-05
2.84685e-05	9.5e-05	-0.000409517	-2.4e-05
4.51397e-05	9.75e-05	-0.000378449	-2.2e-05
7.84818e-05	0.0001	-0.000341317	-2e-05
0.000117886	0.0001025	-0.000300397	-1.8e-05
0.000219428	0.000105	-0.000268571	-1.6e-05
0.000327033	0.0001075	-0.000239775	-1.4e-05
0.000486166	0.00011	-0.000202644	-1.2e-05
0.000619534	0.0001125	-0.000174606	-1e-05
0.000715014	0.000115	-0.000146568	-8e-06
0.00083929	0.0001175	-0.000106406	-6e-06
0.000925676	0.00012	-6.85172e-05	-4e-06
0.0011	0.0001225	-3.36594e-05	-2e-06
0.00125	0.000125	-2.59047e-06	-2.5e-11
0.00142	0.0001275	2.92362e-05	2e-06
0.00157	0.00013	6.63674e-05	4e-06
0.00171	0.0001325	0.000102741	6e-06
0.00185	0.000135	0.000139114	8e-06
0.00199	0.0001375	0.000170941	1e-05
0.00211	0.00014	0.000205041	1.2e-05
0.00218	0.0001425	0.000242172	1.4e-05
0.00224	0.000145	0.000275514	1.6e-05
0.00231	0.0001475	0.00031113	1.8e-05
0.00238	0.00015	0.000349777	2e-05
0.00243	0.0001525	0.000388423	2.2e-05
0.00249	0.000155	0.000422523	2.4e-05
0.00256	0.0001575	0.000455108	2.6e-05
0.00262	0.00016	0.00048845	2.8e-05
0.00268	0.0001625	0.000521035	3e-05
0.00274	0.000165	0.000555135	3.2e-05
0.0028	0.0001675	0.000584688	3.4e-05
0.00284	0.00017	0.000607421	3.6e-05
0.00289	0.0001725	0.000636217	3.8e-05
0.00294	0.000175	0.000675621	4e-05
0.00298	0.0001775	0.000718057	4.2e-05
0.00302	0.00018	0.000755188	4.4e-05
0.00306	0.0001825	0.000782468	4.6e-05
0.00311	0.000185	0.000809748	4.8e-05
0.00317	0.0001875	0.000844606	5e-05
0.00322	0.00019	0.000885526	5.2e-05
0.00327	0.0001925	0.000921142	5.4e-05
0.00329	0.000195	0.000949179	5.6e-05
0.00332	0.0001975	0.000979491	5.8e-05
0.00337	0.0002	0.00101	6e-05
0.00341	0.0002025	0.00105	6.2e-05
0.00345	0.000205	0.00109	6.4e-05
0.0035	0.0002075	0.00112	6.6e-05
0.00354	0.00021	0.00117	6.8e-05
0.00358	0.0002125	0.0012	7e-05
0.00363	0.000215	0.00124	7.2e-05
0.00367	0.0002175	0.00127	7.4e-05
0.00371	0.00022	0.0013	7.6e-05
0.00377	0.0002225	0.00135	7.8e-05
0.00382	0.000225	0.00139	8e-05
0.00385	0.0002275	0.00142	8.2e-05
0.00389	0.00023	0.00145	8.4e-05
0.00393	0.0002325	0.00148	8.6e-05
0.00397	0.000235	0.00153	8.8e-05
0.00402	0.0002375	0.00157	9e-05
0.00405	0.00024	0.00159	9.2e-05
0.0041	0.0002425	0.00163	9.4e-05
0.00416	0.000245	0.00166	9.6e-05
0.0042	0.0002475	0.0017	9.8e-05
0.00423	0.00025	0.00173	0.0001
0.00427	0.0002525	0.00176	0.000102
0.00431	0.000255	0.0018	0.000104
0.00435	0.0002575	0.00184	0.000106
0.00439	0.00026	0.00188	0.000108
0.00444	0.0002625	0.00191	0.00011
0.00449	0.000265	0.00193	0.000112
0.00453	0.0002675	0.00196	0.000114
0.00457	0.00027	0.002	0.000116
0.00462	0.0002725	0.00204	0.000118
0.00465	0.000275	0.00207	0.00012
0.00468	0.0002775	0.0021	0.000122
0.00472	0.00028	0.00214	0.000124
0.00477	0.0002825	0.00218	0.000126
0.00483	0.000285	0.00221	0.000128
0.00488	0.0002875	0.00225	0.00013
0.00491	0.00029	0.00228	0.000132
0.00494	0.0002925	0.00231	0.000134
0.00498	0.000295	0.00234	0.000136
0.00503	0.0002975	0.00238	0.000138
0.00508	0.0003	0.00241	0.00014
0.00512	0.0003025	0.00245	0.000142
0.00517	0.000305	0.00248	0.000144
0.00522	0.0003075	0.00252	0.000146
0.00526	0.00031	0.00255	0.000148
0.00531	0.0003125	0.00259	0.00015
0.00534	0.000315	0.00263	0.000152
0.00538	0.0003175	0.00266	0.000154
0.00543	0.00032	0.00269	0.000156
0.00548	0.0003225	0.00272	0.000158
0.00551	0.000325	0.00276	0.00016
0.00556	0.0003275	0.0028	0.000162
0.00561	0.00033	0.00284	0.000164
0.00566	0.0003325	0.00287	0.000166
0.00571	0.000335	0.0029	0.000168
0.00575	0.0003375	0.00294	0.00017
0.00579	0.00034	0.00297	0.000172
0.00583	0.0003425	0.003	0.000174
0.00588	0.000345	0.00304	0.000176
0.00592	0.0003475	0.00307	0.000178
0.00598	0.00035	0.00311	0.00018
0.00604	0.0003525	0.00315	0.000182
0.00608	0.000355	0.00318	0.000184
0.00611	0.0003575	0.0032	0.000186
0.00617	0.00036	0.00323	0.000188
0.00622	0.0003625	0.00328	0.00019
0.00625	0.000365	0.00331	0.000192
0.00629	0.0003675	0.00335	0.000194
0.00634	0.00037	0.00338	0.000196
0.00638	0.0003725	0.00342	0.000198
0.00643	0.000375	0.00346	0.0002
0.00648	0.0003775	0.00349	0.000202
0.00652	0.00038	0.00352	0.000204
0.00657	0.0003825	0.00355	0.000206
0.00662	0.000385	0.00358	0.000208
0.00666	0.0003875	0.00362	0.00021
0.0067	0.00039	0.00366	0.000212
0.00676	0.0003925	0.0037	0.000214
0.0068	0.000395	0.00373	0.000216
0.00685	0.0003975	0.00377	0.000218
0.0069	0.0004	0.0038	0.00022
0.00696	0.0004025	0.00382	0.000222
0.00701	0.000405	0.00385	0.000224
0.00707	0.0004075	0.00389	0.000226
0.00713	0.00041	0.00392	0.000228
0.00717	0.0004125	0.00396	0.00023
0.00722	0.000415	0.004	0.000232
0.00727	0.0004175	0.00403	0.000234
0.00734	0.00042	0.00407	0.000236
0.0074	0.0004225	0.00411	0.000238
0.00745	0.000425	0.00414	0.00024
0.0075	0.0004275	0.00417	0.000242
0.00756	0.00043	0.00421	0.000244
0.00762	0.0004325	0.00424	0.000246
0.00768	0.000435	0.00427	0.000248
0.00775	0.0004375	0.0043	0.00025
0.00782	0.00044	0.00433	0.000252
0.00787	0.0004425	0.00437	0.000254
0.0079	0.000445	0.00441	0.000256
0.00795	0.0004475	0.00444	0.000258
0.00801	0.00045	0.00448	0.00026
0.00807	0.0004525	0.00452	0.000262
0.00814	0.000455	0.00456	0.000264
0.00821	0.0004575	0.00459	0.000266
0.00827	0.00046	0.00462	0.000268
0.00834	0.0004625	0.00466	0.00027
0.00841	0.000465	0.0047	0.000272
0.00847	0.0004675	0.00474	0.000274
0.00854	0.00047	0.00477	0.000276
0.0086	0.0004725	0.0048	0.000278
0.00867	0.000475	0.00483	0.00028
0.00873	0.0004775	0.00487	0.000282
0.00882	0.00048	0.0049	0.000284
0.00891	0.0004825	0.00494	0.000286
0.00896	0.000485	0.00498	0.000288
0.00898	0.0004875	0.00501	0.00029
0.00902	0.00049	0.00504	0.000292
0.00909	0.0004925	0.00508	0.000294
0.00917	0.000495	0.00511	0.000296
0.00925	0.0004975	0.00513	0.000298
0.00934	0.0005	0.00516	0.0003
		0.0052	0.000302
		0.00524	0.000304
		0.00528	0.000306
		0.00532	0.000308
		0.00535	0.00031
		0.00538	0.000312
		0.00542	0.000314
		0.00546	0.000316
		0.0055	0.000318
		0.00553	0.00032
		0.00556	0.000322
		0.0056	0.000324
		0.00563	0.000326
		0.00567	0.000328
		0.0057	0.00033
		0.00574	0.000332
		0.00577	0.000334
		0.00581	0.000336
		0.00584	0.000338
		0.00587	0.00034
		0.0059	0.000342
		0.00594	0.000344
		0.00598	0.000346
		0.00602	0.000348
		0.00605	0.00035
		0.00609	0.000352
		0.00612	0.000354
		0.00615	0.000356
		0.00619	0.000358
		0.00623	0.00036
		0.00626	0.000362
		0.00629	0.000364
		0.00632	0.000366
		0.00637	0.000368
		0.00641	0.00037
		0.00644	0.000372
		0.00647	0.000374
		0.00651	0.000376
		0.00654	0.000378
		0.00658	0.00038
		0.00661	0.000382
		0.00665	0.000384
		0.00669	0.000386
		0.00672	0.000388
		0.00675	0.00039
		0.00678	0.000392
		0.00682	0.000394
		0.00685	0.000396
		0.00688	0.000398
		0.00692	0.0004
		0.00695	0.000402
		0.00698	0.000404
		0.00701	0.000406
		0.00705	0.000408
		0.00709	0.00041
		0.00712	0.000412
		0.00715	0.000414
		0.00719	0.000416
		0.00722	0.000418
		0.00725	0.00042
		0.00729	0.000422
		0.00734	0.000424
		0.00737	0.000426
		0.00739	0.000428
		0.00743	0.00043
		0.00748	0.000432
		0.00751	0.000434
		0.00755	0.000436
		0.00758	0.000438
		0.00762	0.00044
		0.00764	0.000442
		0.00767	0.000444
		0.00771	0.000446
		0.00775	0.000448
		0.00779	0.00045
		0.00782	0.000452
		0.00785	0.000454
		0.00789	0.000456
		0.00793	0.000458
		0.00796	0.00046
		0.00799	0.000462
		0.00803	0.000464
		0.00806	0.000466
		0.00809	0.000468
		0.00812	0.00047
		0.00815	0.000472
		0.00818	0.000474
		0.00822	0.000476
		0.00826	0.000478
		0.00829	0.00048
		0.00833	0.000482
		0.00836	0.000484
		0.0084	0.000486
		0.00844	0.000488
		0.00849	0.00049
		0.00852	0.000492
		0.00855	0.000494
		0.00857	0.000496
		0.00861	0.000498
		0.00865	0.0005

## Sheet: Figure2b
x	Curve1	x	Curve1	x	--
2.39953	97.584	2.4006	61.116	2.40219	45.7357
2.60114	95.429	2.56496	59.856	2.616	44.1016
2.81206	93.273	2.72617	57.3231	2.8617	41.5773
3.03228	90.044	2.89056	54.7878	3.1169	39.4553
3.19047	88.427	3.06741	52.295	3.3673	37.0493
3.41688	84.929	3.22412	49.3718	3.5468	34.924
3.63708	80.357	3.37893	46.4219	3.7075	32.798
3.89448	73.636	3.49236	44.0025	3.8587	30.2447
4.13017	67.184	3.64744	40.7527	4.09154	26.2196
4.36047	60.8659	3.78081	38.1947	4.29104	22.3288
4.59986	49.8302	3.9576	34.833	4.44026	19.0294
4.77383	39.0323	4.08477	32.133	4.63418	14.0648
4.88395	27.7589	4.24916	29.253	4.75946	9.48925
5.00365	14.2105	4.42596	25.833	4.86879	5.11602
5.08824	0.18676	4.60274	22.077
		4.77334	17.5948
		4.94089	11.5054
		5.04641	6.571
		5.13771	0.18676

## Sheet: Figure2c
	Lj=260 nm		Lj=300 nm		Lj= 450 nm			Data		Fitting
	Voltage(V)	Current(A)	Voltage(V)	Current(A)	Voltage(V)	Current(A)		Lj (nm)	IcRn (μV)	Lj (nm)	IcRn (μV)
	-0.0086	-0.0005	-0.02433	-0.001	-0.01115	-0.0002		260	1600.5	250	1665.81
	-0.00862	-0.0004975	-0.02405	-0.00099	-0.01055	-0.00019		280	1448.4	256.667	1617.6
	-0.00861	-0.000495	-0.02378	-0.00098	-0.00991	-0.00018		300	1344	263.333	1570.79
	-0.00859	-0.0004925	-0.02351	-0.00097	-0.00929	-0.00017				270	1525.33
	-0.00858	-0.00049	-0.02324	-0.00096	-0.00867	-0.00016				276.667	1481.18
	-0.00856	-0.0004875	-0.02297	-0.00095	-0.00806	-0.00015				283.333	1438.31
	-0.00853	-0.000485	-0.02269	-0.00094	-0.00748	-0.00014				290	1396.69
	-0.0085	-0.0004825	-0.02243	-0.00093	-0.00688	-0.00013				296.667	1356.26
	-0.00848	-0.00048	-0.02215	-0.00092	-0.00629	-0.00012				303.333	1317.01
	-0.00846	-0.0004775	-0.02189	-0.00091	-0.00572	-0.00011				310	1278.9
	-0.00843	-0.000475	-0.02162	-0.0009	-0.00516	-0.0001
	-0.00839	-0.0004725	-0.02135	-0.00089	-0.00462	-9e-05
	-0.00836	-0.00047	-0.02109	-0.00088	-0.00409	-8e-05
	-0.00832	-0.0004675	-0.02082	-0.00087	-0.00357	-7e-05
	-0.00827	-0.000465	-0.02055	-0.00086	-0.00306	-6e-05
	-0.00823	-0.0004625	-0.02029	-0.00085	-0.00255	-5e-05
	-0.00818	-0.00046	-0.02002	-0.00084	-0.00204	-4e-05
	-0.00814	-0.0004575	-0.01976	-0.00083	-0.00153	-3e-05
	-0.00809	-0.000455	-0.01949	-0.00082	-0.00101	-2e-05
	-0.00803	-0.0004525	-0.01923	-0.00081	-0.000501215	-1e-05
	-0.00799	-0.00045	-0.01897	-0.0008	2.30241e-06	-3.6e-11
	-0.00796	-0.0004475	-0.01871	-0.00079	0.000511707	1e-05
	-0.00793	-0.000445	-0.01844	-0.00078	0.00102	2e-05
	-0.00789	-0.0004425	-0.01818	-0.00077	0.00153	3e-05
	-0.00783	-0.00044	-0.01792	-0.00076	0.00204	4e-05
	-0.00777	-0.0004375	-0.01766	-0.00075	0.00255	5e-05
	-0.00773	-0.000435	-0.0174	-0.00074	0.00305	6e-05
	-0.00768	-0.0004325	-0.01714	-0.00073	0.00356	7e-05
	-0.00762	-0.00043	-0.01688	-0.00072	0.00407	8e-05
	-0.00757	-0.0004275	-0.01662	-0.00071	0.00459	9e-05
	-0.00751	-0.000425	-0.01636	-0.0007	0.00513	0.0001
	-0.00747	-0.0004225	-0.0161	-0.00069	0.00567	0.00011
	-0.00744	-0.00042	-0.01585	-0.00068	0.00624	0.00012
	-0.00739	-0.0004175	-0.01559	-0.00067	0.00683	0.00013
	-0.00733	-0.000415	-0.01533	-0.00066	0.0074	0.00014
	-0.00727	-0.0004125	-0.01508	-0.00065	0.008	0.00015
	-0.00721	-0.00041	-0.01483	-0.00064	0.00858	0.00016
	-0.00715	-0.0004075	-0.01457	-0.00063	0.00919	0.00017
	-0.00709	-0.000405	-0.01432	-0.00062	0.00982	0.00018
	-0.00704	-0.0004025	-0.01407	-0.00061	0.01044	0.00019
	-0.00698	-0.0004	-0.01381	-0.0006	0.01105	0.0002
	-0.00693	-0.0003975	-0.01356	-0.00059
	-0.0069	-0.000395	-0.01331	-0.00058
	-0.00684	-0.0003925	-0.01306	-0.00057
	-0.00678	-0.00039	-0.01281	-0.00056
	-0.00672	-0.0003875	-0.01256	-0.00055
	-0.00667	-0.000385	-0.01231	-0.00054
	-0.00663	-0.0003825	-0.01206	-0.00053
	-0.00658	-0.00038	-0.01181	-0.00052
	-0.00654	-0.0003775	-0.01157	-0.00051
	-0.00649	-0.000375	-0.01131	-0.0005
	-0.00644	-0.0003725	-0.01107	-0.00049
	-0.00639	-0.00037	-0.01082	-0.00048
	-0.00633	-0.0003675	-0.01057	-0.00047
	-0.00629	-0.000365	-0.01033	-0.00046
	-0.00625	-0.0003625	-0.01008	-0.00045
	-0.00621	-0.00036	-0.00983	-0.00044
	-0.00616	-0.0003575	-0.00959	-0.00043
	-0.00611	-0.000355	-0.00935	-0.00042
	-0.00607	-0.0003525	-0.0091	-0.00041
	-0.00602	-0.00035	-0.00885	-0.0004
	-0.00597	-0.0003475	-0.00861	-0.00039
	-0.00592	-0.000345	-0.00837	-0.00038
	-0.00588	-0.0003425	-0.00813	-0.00037
	-0.00584	-0.00034	-0.00789	-0.00036
	-0.0058	-0.0003375	-0.00765	-0.00035
	-0.00575	-0.000335	-0.00741	-0.00034
	-0.0057	-0.0003325	-0.00717	-0.00033
	-0.00566	-0.00033	-0.00693	-0.00032
	-0.00561	-0.0003275	-0.0067	-0.00031
	-0.00558	-0.000325	-0.00647	-0.0003
	-0.00553	-0.0003225	-0.00623	-0.00029
	-0.00548	-0.00032	-0.00599	-0.00028
	-0.00545	-0.0003175	-0.00576	-0.00027
	-0.0054	-0.000315	-0.00553	-0.00026
	-0.00534	-0.0003125	-0.00529	-0.00025
	-0.00528	-0.00031	-0.00506	-0.00024
	-0.00525	-0.0003075	-0.00483	-0.00023
	-0.00521	-0.000305	-0.00459	-0.00022
	-0.00516	-0.0003025	-0.00437	-0.00021
	-0.00511	-0.0003	-0.00413	-0.0002
	-0.00507	-0.0002975	-0.00391	-0.00019
	-0.00503	-0.000295	-0.00368	-0.00018
	-0.00498	-0.0002925	-0.00345	-0.00017
	-0.00493	-0.00029	-0.00322	-0.00016
	-0.00487	-0.0002875	-0.00299	-0.00015
	-0.00483	-0.000285	-0.00274	-0.00014
	-0.0048	-0.0002825	-0.00249	-0.00013
	-0.00477	-0.00028	-0.00207	-0.00012
	-0.00472	-0.0002775	-0.00177	-0.000109564
	-0.00467	-0.000275	-0.00147	-0.0001
	-0.00461	-0.0002725	-0.00128	-9e-05
	-0.00456	-0.00027	-0.00111	-8e-05
	-0.00451	-0.0002675	-0.000773333	-7e-05
	-0.00448	-0.000265	-0.000349599	-6e-05
	-0.00443	-0.0002625	-8.26073e-05	-5e-05
	-0.00439	-0.00026	-8.48893e-05	-4e-05
	-0.00434	-0.0002575	-8.26073e-05	-3e-05
	-0.00431	-0.000255	-5.06599e-05	-2e-05
	-0.00426	-0.0002525	-2.09942e-05	-1e-05
	-0.0042	-0.00025	-2.24899e-05	-7.3e-11
	-0.00417	-0.0002475	3.63079e-05	9.9999e-06
	-0.00413	-0.000245	3.83373e-05	2e-05
	-0.00408	-0.0002425	6.80027e-05	3e-05
	-0.00403	-0.00024	0.000109079	4e-05
	-0.004	-0.0002375	0.000152436	5e-05
	-0.00395	-0.000235	0.000396608	6e-05
	-0.00389	-0.0002325	0.000743274	7.01754e-05
	-0.00385	-0.00023	0.00105	8e-05
	-0.00383	-0.0002275	0.00127	9e-05
	-0.00379	-0.000225	0.00143	0.0001
	-0.00376	-0.0002225	0.00179	0.00011
	-0.00371	-0.00022	0.00215	0.00012
	-0.00366	-0.0002175	0.00243	0.00013
	-0.00361	-0.000215	0.00272	0.00014
	-0.00357	-0.0002125	0.00295	0.00015
	-0.00354	-0.00021	0.00319	0.00016
	-0.00352	-0.0002075	0.00341	0.00017
	-0.00348	-0.000205	0.00364	0.00018
	-0.00343	-0.0002025	0.00387	0.00019
	-0.00339	-0.0002	0.0041	0.0002
	-0.00334	-0.0001975	0.00433	0.00021
	-0.00329	-0.000195	0.00456	0.00022
	-0.00325	-0.0001925	0.00479	0.00023
	-0.00321	-0.00019	0.00502	0.00024
	-0.00316	-0.0001875	0.00525	0.00025
	-0.00312	-0.000185	0.00549	0.00026
	-0.00309	-0.0001825	0.00572	0.00027
	-0.00304	-0.00018	0.00595	0.00028
	-0.00298	-0.0001775	0.00619	0.00029
	-0.00293	-0.000175	0.00643	0.0003
	-0.00289	-0.0001725	0.00666	0.00031
	-0.00283	-0.00017	0.0069	0.00032
	-0.00279	-0.0001675	0.00713	0.00033
	-0.00273	-0.000165	0.00737	0.00034
	-0.00267	-0.0001625	0.00761	0.00035
	-0.00263	-0.00016	0.00785	0.00036
	-0.00258	-0.0001575	0.00809	0.00037
	-0.00252	-0.000155	0.00833	0.00038
	-0.00246	-0.0001525	0.00857	0.00039
	-0.00239	-0.00015	0.00881	0.0004
	-0.00234	-0.0001475	0.00906	0.00041
	-0.00228	-0.000145	0.0093	0.00042
	-0.00221	-0.0001425	0.00955	0.00043
	-0.00214	-0.00014	0.00979	0.00044
	-0.00207	-0.0001375	0.01003	0.00045
	-0.00199	-0.000135	0.01028	0.00046
	-0.00192	-0.0001325	0.01053	0.00047
	-0.0018	-0.00013	0.01078	0.00048
	-0.00166	-0.0001275	0.01103	0.00049
	-0.00153	-0.000125	0.01127	0.0005
	-0.0014	-0.0001225	0.01152	0.00051
	-0.00122	-0.00012	0.01177	0.00052
	-0.001	-0.0001175	0.01201	0.00053
	-0.000896019	-0.000115	0.01226	0.00054
	-0.000739917	-0.0001125	0.01251	0.00055
	-0.000626251	-0.00011	0.01276	0.00056
	-0.000538349	-0.0001075	0.01301	0.00057
	-0.00045954	-0.000105	0.01326	0.00058
	-0.000335264	-0.0001025	0.01351	0.00059
	-0.000191287	-0.0001	0.01377	0.0006
	-0.000100354	-9.75e-05	0.01402	0.00061
	-2.45758e-05	-9.5e-05	0.01427	0.00062
	-2.00291e-05	-9.25e-05	0.01452	0.00063
	-1.24514e-05	-9e-05	0.01477	0.00064
	-1.39669e-05	-8.75e-05	0.01503	0.00065
	-1.69981e-05	-8.5e-05	0.01529	0.00066
	-2.00291e-05	-8.25e-05	0.01554	0.00067
	-3.36691e-05	-8e-05	0.01579	0.00068
	-3.82158e-05	-7.75e-05	0.01605	0.00069
	-1.69981e-05	-7.5e-05	0.01631	0.0007
	-9.42033e-06	-7.25e-05	0.01657	0.00071
	-2.45759e-05	-7e-05	0.01683	0.00072
	-2.00292e-05	-6.75e-05	0.01709	0.00073
	-6.3892e-06	-6.5e-05	0.01735	0.00074
	-3.35807e-06	-6.25e-05	0.01761	0.00075
	-3.27e-07	-6e-05	0.01787	0.00076
	-3.35807e-06	-5.75e-05	0.01813	0.00077
	-1.39669e-05	-5.5e-05	0.01839	0.00078
	-1.85136e-05	-5.25e-05	0.01865	0.00079
	-9.42027e-06	-5e-05	0.01891	0.0008
	-3.35807e-06	-4.75e-05	0.01918	0.00081
	-9.42027e-06	-4.5e-05	0.01944	0.00082
	-1.24514e-05	-4.25e-05	0.01971	0.00083
	-3.35807e-06	-4e-05	0.01997	0.00084
	1.18853e-06	-3.75e-05	0.02023	0.00085
	1.1886e-06	-3.5e-05	0.0205	0.00086
	7.2508e-06	-3.25e-05	0.02077	0.00087
	7.2508e-06	-3e-05	0.02104	0.00088
	1.18853e-06	-2.75e-05	0.02131	0.00089
	-4.87367e-06	-2.5e-05	0.02157	0.0009
	-3.35807e-06	-2.25e-05	0.02184	0.00091
	7.2508e-06	-2e-05	0.02211	0.00092
	1.48285e-05	-1.75e-05	0.02238	0.00093
	1.93752e-05	-1.5e-05	0.02265	0.00094
	2.08907e-05	-1.25e-05	0.02293	0.00095
	1.63441e-05	-1e-05	0.0232	0.00096
	1.78597e-05	-7.5e-06	0.02347	0.00097
	1.48285e-05	-5e-06	0.02375	0.00098
	2.70413e-06	-2.50005e-06	0.02403	0.00099
	-1.84253e-06	-3.65e-11	0.02431	0.001
	1.1886e-06	2.49995e-06
	8.76633e-06	4.99995e-06
	1.78597e-05	7.5e-06
	1.78597e-05	1e-05
	1.48285e-05	1.25e-05
	2.24063e-05	1.5e-05
	2.54375e-05	1.75e-05
	2.39219e-05	2e-05
	2.24063e-05	2.25e-05
	1.3313e-05	2.5e-05
	7.2508e-06	2.75e-05
	7.2508e-06	3e-05
	4.21967e-06	3.25e-05
	8.76633e-06	3.5e-05
	2.08907e-05	3.75e-05
	2.39219e-05	4e-05
	2.39219e-05	4.25e-05
	1.93752e-05	4.5e-05
	7.2508e-06	4.75e-05
	-7.90473e-06	5e-05
	-9.42027e-06	5.25e-05
	1.48285e-05	5.5e-05
	3.30152e-05	5.75e-05
	3.14997e-05	6e-05
	2.08908e-05	6.25e-05
	1.17974e-05	6.5e-05
	1.17974e-05	6.75e-05
	1.63441e-05	7e-05
	2.39219e-05	7.25e-05
	2.84685e-05	7.5e-05
	2.99841e-05	7.75e-05
	2.99841e-05	8e-05
	2.54375e-05	8.25e-05
	3.45307e-05	8.5e-05
	4.66552e-05	8.75e-05
	3.30152e-05	9e-05
	1.63441e-05	9.25e-05
	2.84685e-05	9.5e-05
	4.51397e-05	9.75e-05
	7.84818e-05	0.0001
	0.000117886	0.0001025
	0.000219428	0.000105
	0.000327033	0.0001075
	0.000486166	0.00011
	0.000619534	0.0001125
	0.000715014	0.000115
	0.00083929	0.0001175
	0.000925676	0.00012
	0.0011	0.0001225
	0.00125	0.000125
	0.00142	0.0001275
	0.00157	0.00013
	0.00171	0.0001325
	0.00185	0.000135
	0.00199	0.0001375
	0.00211	0.00014
	0.00218	0.0001425
	0.00224	0.000145
	0.00231	0.0001475
	0.00238	0.00015
	0.00243	0.0001525
	0.00249	0.000155
	0.00256	0.0001575
	0.00262	0.00016
	0.00268	0.0001625
	0.00274	0.000165
	0.0028	0.0001675
	0.00284	0.00017
	0.00289	0.0001725
	0.00294	0.000175
	0.00298	0.0001775
	0.00302	0.00018
	0.00306	0.0001825
	0.00311	0.000185
	0.00317	0.0001875
	0.00322	0.00019
	0.00327	0.0001925
	0.00329	0.000195
	0.00332	0.0001975
	0.00337	0.0002
	0.00341	0.0002025
	0.00345	0.000205
	0.0035	0.0002075
	0.00354	0.00021
	0.00358	0.0002125
	0.00363	0.000215
	0.00367	0.0002175
	0.00371	0.00022
	0.00377	0.0002225
	0.00382	0.000225
	0.00385	0.0002275
	0.00389	0.00023
	0.00393	0.0002325
	0.00397	0.000235
	0.00402	0.0002375
	0.00405	0.00024
	0.0041	0.0002425
	0.00416	0.000245
	0.0042	0.0002475
	0.00423	0.00025
	0.00427	0.0002525
	0.00431	0.000255
	0.00435	0.0002575
	0.00439	0.00026
	0.00444	0.0002625
	0.00449	0.000265
	0.00453	0.0002675
	0.00457	0.00027
	0.00462	0.0002725
	0.00465	0.000275
	0.00468	0.0002775
	0.00472	0.00028
	0.00477	0.0002825
	0.00483	0.000285
	0.00488	0.0002875
	0.00491	0.00029
	0.00494	0.0002925
	0.00498	0.000295
	0.00503	0.0002975
	0.00508	0.0003
	0.00512	0.0003025
	0.00517	0.000305
	0.00522	0.0003075
	0.00526	0.00031
	0.00531	0.0003125
	0.00534	0.000315
	0.00538	0.0003175
	0.00543	0.00032
	0.00548	0.0003225
	0.00551	0.000325
	0.00556	0.0003275
	0.00561	0.00033
	0.00566	0.0003325
	0.00571	0.000335
	0.00575	0.0003375
	0.00579	0.00034
	0.00583	0.0003425
	0.00588	0.000345
	0.00592	0.0003475
	0.00598	0.00035
	0.00604	0.0003525
	0.00608	0.000355
	0.00611	0.0003575
	0.00617	0.00036
	0.00622	0.0003625
	0.00625	0.000365
	0.00629	0.0003675
	0.00634	0.00037
	0.00638	0.0003725
	0.00643	0.000375
	0.00648	0.0003775
	0.00652	0.00038
	0.00657	0.0003825
	0.00662	0.000385
	0.00666	0.0003875
	0.0067	0.00039
	0.00676	0.0003925
	0.0068	0.000395
	0.00685	0.0003975
	0.0069	0.0004
	0.00696	0.0004025
	0.00701	0.000405
	0.00707	0.0004075
	0.00713	0.00041
	0.00717	0.0004125
	0.00722	0.000415
	0.00727	0.0004175
	0.00734	0.00042
	0.0074	0.0004225
	0.00745	0.000425
	0.0075	0.0004275
	0.00756	0.00043
	0.00762	0.0004325
	0.00768	0.000435
	0.00775	0.0004375
	0.00782	0.00044
	0.00787	0.0004425
	0.0079	0.000445
	0.00795	0.0004475
	0.00801	0.00045
	0.00807	0.0004525
	0.00814	0.000455
	0.00821	0.0004575
	0.00827	0.00046
	0.00834	0.0004625
	0.00841	0.000465
	0.00847	0.0004675
	0.00854	0.00047
	0.0086	0.0004725
	0.00867	0.000475
	0.00873	0.0004775
	0.00882	0.00048
	0.00891	0.0004825
	0.00896	0.000485
	0.00898	0.0004875
	0.00902	0.00049
	0.00909	0.0004925
	0.00917	0.000495
	0.00925	0.0004975
	0.00934	0.0005

## Sheet: Figure2d
B (T)	Ic (μA)	B (T)	Ic (μA)
-0.49856	18.581	-0.49732	19.986
-0.49557	19.777	-0.49384	22.637
-0.49388	20.104	-0.49015	20.47
-0.48803	21.875	-0.4885	17.665
-0.48335	16.825	-0.48727	12.249
-0.48122	12.414	-0.48604	6.832
-0.47905	8.483	-0.4844	1.803
-0.47814	2.586	-0.48235	8.09
-0.47601	5.065	-0.4803	14.377
-0.47425	8.998	-0.47887	21.631
-0.47268	14.982	-0.47621	25.435
-0.47172	18.307	-0.47232	28.434
-0.47035	19.923	-0.46427	29.18
-0.46984	20.942	-0.46058	26.179
-0.46691	24.554	-0.45674	22.794
-0.46406	26.201	-0.4553	17.087
-0.46031	28.552	-0.45222	9.446
-0.45117	27.363	-0.44996	2.676
-0.44821	18.406	-0.44669	11.188
-0.43991	4.389	-0.4451	18.661
-0.43676	8.663	-0.44304	25.607
-0.4346	17.126	-0.44149	30.579
-0.43245	24.905	-0.4391	32.747
-0.42827	30.803	-0.43094	36.201
-0.42656	33.48	-0.42551	35.236
-0.41944	35.363	-0.42061	31.946
-0.41534	34.824	-0.41983	27.315
-0.41047	31.406	-0.4175	20.125
-0.40854	21.577	-0.41569	11.96
-0.40323	5.055	-0.41517	6.355
-0.40229	12.347	-0.41104	16.713
-0.39832	23.459	-0.40898	23.05
-0.39575	33.204	-0.40718	31.094
-0.39384	37.735	-0.40563	37.065
-0.39033	40.702	-0.40305	40.843
-0.38548	40.874	-0.39659	42.206
-0.37883	38.679	-0.3891	39.625
-0.37674	34.321	-0.38677	34.873
-0.37402	25.774	-0.38419	28.049
-0.3715	16.543	-0.38237	15.131
-0.36782	6.321	-0.38056	8.307
-0.36293	14.409	-0.37721	18.909
-0.36079	24.667	-0.37463	26.099
-0.35807	35.609	-0.37257	34.63
-0.35533	40.875	-0.37077	41.82
-0.34942	45.894	-0.36993	44.695
-0.34572	46.69	-0.36302	47.548
-0.33831	44.332	-0.35786	48.061
-0.33657	39.033	-0.35475	41.943
-0.33541	33.307	-0.35397	32.438
-0.33367	22.537	-0.35164	23.176
-0.33214	10.16	-0.34957	10.868
-0.32919	19.547	-0.34648	23.055
-0.32722	30.83	-0.34494	33.779
-0.32564	42.199	-0.34313	42.31
-0.32369	48.268	-0.34184	47.915
-0.31959	52.346	-0.3403	50.693
-0.31232	53.045	-0.33539	53.887
-0.30445	49.383	-0.32997	54.731
-0.30431	45.025	-0.32506	50.72
-0.30257	34.34	-0.32299	45.236
-0.30186	23.657	-0.32092	36.827
-0.29958	11.912	-0.31911	29.394
-0.29624	19.299	-0.31755	20.742
-0.29329	33.233	-0.31445	13.674
-0.28913	46.738	-0.31136	22.448
-0.28577	52.885	-0.30852	32.929
-0.2837	55.707	-0.30646	42.556
-0.27909	58.162	-0.30517	50.843
-0.2711	60.018	-0.30311	55.936
-0.26557	59.225	-0.30027	58.349
-0.26343	55.294	-0.29356	61.333
-0.26324	50.336	-0.2871	59.984
-0.26228	41.105	-0.28426	55.353
-0.26058	18.94	-0.28296	46.214
-0.25762	30.934	-0.28166	35.612
-0.25584	45.637	-0.27959	20.547
-0.25465	58.117	-0.2765	37.562
-0.25152	63.844	-0.2747	48.773
-0.24569	65.983	-0.27264	59.619
-0.2385	66.511	-0.26825	65.053
-0.23417	62.482	-0.26179	68.416
-0.23262	55.046	-0.25585	67.298
-0.23245	36.925	-0.2512	61.815
-0.23113	22.017	-0.24965	52.919
-0.22758	38.635	-0.24758	40.732
-0.22618	58.894	-0.2455	23.718
-0.22363	67.698	-0.24344	38.052
-0.21681	70.863	-0.24087	51.579
-0.21135	71.121	-0.23932	61.572
-0.20842	68.814	-0.237	69.127
-0.20726	65.224	-0.23416	72.905
-0.20668	59.07	-0.22822	74.246
-0.20507	42.12	-0.22357	70.347
-0.20461	25.72	-0.22176	59.867
-0.20188	36.306	-0.21917	46.798
-0.20112	51.921	-0.21794	28.806
-0.19963	64.845	-0.21467	50.668
-0.19765	71.523	-0.21324	60.92
-0.192	74.54	-0.2114	72.044
-0.18512	75.511	-0.20915	75.073
-0.18168	74.327	-0.20628	77.492
-0.18021	70.45	-0.19992	78.976
-0.17949	63.881	-0.19603	73.786
-0.17852	51.604	-0.19356	62.373
-0.17734	30.897	-0.19273	49.895
-0.17436	46.329	-0.1915	37.031
-0.17261	62.375	-0.1874	51.927
-0.17038	72.607	-0.18577	63.921
-0.16792	76.7	-0.18373	76.302
-0.16227	79.501	-0.18107	80.589
-0.16006	79.287	-0.17451	83.443
-0.15687	76.595	-0.16877	82.203
-0.15565	71.534	-0.16528	77.464
-0.15443	64.211	-0.16405	69.145
-0.15395	55.703	-0.16301	56.475
-0.153	38.042	-0.16116	43.127
-0.15125	53.766	-0.1583	57.249
-0.15001	66.689	-0.15749	70.79
-0.14753	76.382	-0.15524	81.817
-0.14581	80.691	-0.15135	86.75
-0.14348	82.85	-0.1454	88.782
-0.1386	84.046	-0.13761	86.171
-0.1347	82.724	-0.13597	79.303
-0.13276	79.647	-0.13412	68.567
-0.13121	73.109	-0.13308	51.06
-0.12986	64.048	-0.13063	59.862
-0.12931	41.397	-0.12941	75.241
-0.12499	60.289	-0.12732	88.557
-0.12341	72.427	-0.12309	91.935
-0.11969	82.172	-0.11593	91.168
-0.11364	86.704	-0.11268	86.485
-0.10896	87.902	-0.11072	78.809
-0.10506	84.569	-0.10909	67.677
-0.1041	77.732	-0.10859	55.778
-0.1012	61.663	-0.10697	66.296
-0.10025	46.021	-0.106	74.433
-0.09671	61.835	-0.10438	82.187
-0.09474	75.597	-0.10373	90.862
-0.0918	85.428	-0.10064	94.777
-0.08926	89.019	-0.09543	95.853
-0.08497	90.986	-0.09169	92.629
-0.08224	90.046	-0.08928	82.178
-0.07893	87.91	-0.08761	69.137
-0.07833	82.408	-0.08728	52.632
-0.0768	72.706	-0.08452	70.519
-0.07621	52.082	-0.08306	80.116
-0.07355	69.247	-0.08128	88.484
-0.07137	81.663	-0.07949	95.086
-0.06888	90.89	-0.07575	98.08
-0.06423	93.063	-0.07103	98.081
-0.05897	94.353	-0.06859	95.01
-0.05665	94.354	-0.06777	91.172
-0.05387	92.591	-0.06614	77.277
-0.05264	86.892	-0.06418	61.232
-0.05157	76.241	-0.06305	74.283
-0.05098	59.213	-0.06094	85.338
-0.04755	74.478	-0.05915	93.782
-0.04645	85.062	-0.0559	98.849
-0.04365	94.629	-0.05086	100.923
-0.04055	96.325	-0.0463	102.228
-0.03482	97.955	-0.04256	98.543
-0.02863	98.839	-0.04044	90.483
-0.02585	95.922	-0.03892	80.78
-0.02453	88.096	-0.0384	65.242
-0.02299	76.984	-0.03492	82.608
-0.02282	64.163	-0.03312	93.332
-0.01948	78.011	-0.03093	100.522
-0.0179	89.978	-0.02796	104.605
-0.01535	98.526	-0.02215	103.448
-0.01009	101.178	-0.01646	99.366
-0.00248	101.607	-0.01284	88.398
0.000246	99.471	-0.01077	74.871
0.00238	91.095	-0.01077	68.839
0.00295	79.727	-0.00664	84.377
0.00331	63.828	-0.0051	94.37
0.00567	78.531	-0.00123	100.22
0.00803	89.643	0.00549	99.245
0.0098	99.901	0.01117	93.762
0.0139	103.748	0.01428	83.647
0.02092	105.315	0.01635	65.368
0.02521	104.35	0.01706	60.272
0.02715	97.769	0.01797	76.058
0.02888	83.238	0.01925	86.615
0.02944	67.254	0.0209	94.75
0.0293	92.496	0.02436	97.655
0.03051	80.692	0.03075	96.395
0.0322	65.968	0.0344	92.424
0.0339	77.519	0.03677	86.806
0.03535	90.465	0.03986	77.992
0.03826	98.461	0.04169	68.016
0.04262	101.507	0.04369	55.715
0.04722	101.38	0.04588	65.594
0.05327	98.206	0.04716	75.569
0.05569	89.448	0.04844	84.48
0.05739	79.04	0.05209	93.196
0.05836	61.524	0.05702	93.389
0.06126	76.374	0.06048	90.967
0.06296	87.797	0.06358	86.317
0.06562	95.794	0.06632	78.181
0.06877	98.093	0.06759	67.237
0.07434	97.585	0.06996	49.803
0.07652	94.396	0.07215	68.592
0.07845	85.892	0.07307	80.311
0.07967	78.911	0.07544	87.478
0.08136	55.683	0.07854	89.802
0.08427	76.118	0.08274	89.123
0.08669	87.922	0.08639	86.992
0.08983	94.268	0.08821	80.793
0.09395	94.791	0.09113	69.751
0.09855	93.506	0.09331	57.063
0.10073	90.206	0.0955	44.956
0.10243	82.463	0.09806	61.808
0.10364	72.563	0.10007	74.689
0.10509	49.335	0.10244	83.309
0.10606	65.581	0.10426	85.342
0.10775	78.274	0.10846	85.535
0.10945	85.428	0.1132	82.823
0.11339	89.474	0.11521	76.818
0.11744	91.743	0.11685	69.263
0.12301	91.108	0.11885	58.996
0.1247	89.061	0.1225	38.85
0.12616	81.573	0.12524	56.768
0.12761	68.753	0.12652	69.261
0.12882	43.367	0.12926	77.881
0.13076	64.818	0.13236	81.851
0.13197	78.145	0.13783	80.688
0.13463	84.745	0.14148	77.007
0.13996	88.087	0.14385	68.387
0.14529	87.494	0.14549	56.183
0.15061	85.886	0.14931	33.325
0.15207	80.428	0.1527	51.674
0.15328	69.512	0.155	63.999
0.15473	56.185	0.15638	72.906
0.1557	34.861	0.15845	78.031
0.15836	49.838	0.16144	78.275
0.15957	65.831	0.16466	75.101
0.16127	77.508	0.16719	68.145
0.16466	82.243	0.16902	57.163
0.16853	83.665	0.1704	45.204
0.17337	83.934	0.17223	27.022
0.17749	80.553	0.17408	42.031
0.17991	71.033	0.175	55.331
0.18088	59.99	0.17592	63.629
0.18306	44.124	0.1773	70.34
0.185	29.654	0.17983	74.977
0.1879	54.278	0.18351	74.976
0.1896	68.748	0.18741	72.169
0.1925	77.505	0.19109	67.043
0.19686	79.805	0.19431	59.111
0.20195	79.424	0.19637	43.491
0.20558	76.87	0.19889	22.381
0.20679	69.762	0.20028	40.684
0.208	59.48	0.20235	56.303
0.20969	48.691	0.20373	64.845
0.2126	24.828	0.20695	71.312
0.21454	50.214	0.20994	71.165
0.21623	64.43	0.2143	69.382
0.2189	72.68	0.21821	63.256
0.2218	75.607	0.22212	52.639
0.22834	74.918	0.22349	37.508
0.23222	69.759	0.22624	19.007
0.23439	61.509	0.2274	36.165
0.23609	49.451	0.2297	53.37
0.2373	34.854	0.23223	63.864
0.23851	20.892	0.23614	67.012
0.24117	40.946	0.2428	65.083
0.24481	57.7	0.24832	58.858
0.24941	66.743	0.25153	43.971
0.25546	70.442	0.25387	28.882
0.26193	69.361	0.25543	13.511
0.26757	59.983	0.25751	30.425
0.26926	51.606	0.25912	44.214
0.27168	34.597	0.26119	54.585
0.27386	16.446	0.26395	60.785
0.27725	38.277	0.26855	62.126
0.27992	53.509	0.27875	60.074
0.28403	63.332	0.28427	53.728
0.28888	64.662	0.28794	43.477
0.29817	62.423	0.28985	29.81
0.30123	54.903	0.29428	13.308
0.30534	41.829	0.29681	18.948
0.3082	29.08	0.2988	33.225
0.31012	14.17	0.30133	44.451
0.31492	34.621	0.30301	52.382
0.31696	47.213	0.30946	55.944
0.3203	53.272	0.31819	52.38
0.32583	58.186	0.32049	45.058
0.33626	55.861	0.3237	31.878
0.33875	46.607	0.32646	19.919
0.34144	32.604	0.32714	7.276
0.34433	8.929	0.33014	21.261
0.34683	21.622	0.33129	33.83
0.34817	35.827	0.3352	43.347
0.35105	47.412	0.33773	49.35
0.35682	51.154	0.349	46.884
0.36355	50.146	0.35497	38.829
0.36701	44.187	0.35788	20.159
0.37085	28.974	0.3617	6.806
0.37546	7.717	0.36307	17.595
0.37892	24.843	0.36552	29.187
0.38104	34.111	0.36905	36.142
0.38392	43.178	0.37703	43.388
0.38776	45.405	0.3853	41.702
0.39449	44.088	0.3899	34.064
0.39968	39.046	0.3938	22.471
0.40313	26.049	0.39633	14.173
0.41062	7.898	0.39892	4.654
0.41396	23.33	0.40306	18.931
0.41716	33.804	0.40614	28.326
0.42189	38.281	0.40767	34.183
0.43353	34.915	0.41472	37.06
0.43634	30.456	0.42501	32.277
0.43828	25.064	0.42679	22.71
0.44264	14.655	0.43052	13.07
0.44382	5.262	0.43365	2.941
0.44845	13.893	0.44011	17.34
0.45038	22.27	0.4434	24.295
0.45362	28.084	0.44985	29.541
0.45697	30.601	0.45791	28.344
0.46445	28.201	0.46159	26.537
0.4704	26.082	0.46449	15.75
0.47375	21.886	0.46656	9.405
0.47802	5.893	0.46962	2.936
0.47848	1.975	0.47237	10.502
0.48053	9.011	0.47452	15.382
0.48311	20.126	0.47697	22.093
0.48806	24.444	0.48266	23.363
0.49801	21.405	0.48804	20.682
0.49923	19.865	0.49223	16.614
		0.49524	10.802
		0.49816	2.762
		0.49908	12.06
		0.49957	15.226
		0.49956	18.744

## Sheet: Figure3b
Magnetic Field (kG)	Current (A)	Voltage (V)	dV/dI (Ohm)
4.5099	-0.0003	-0.00974	11.9124
4.5099	-0.000295	-0.00956	11.93
4.5099	-0.00029	-0.00938	11.938
4.5099	-0.000285	-0.00921	11.9103
4.5099	-0.00028	-0.00903	11.8718
4.5099	-0.000275	-0.00885	11.8251
4.5099	-0.00027	-0.00868	11.8149
4.5099	-0.000265	-0.0085	11.8371
4.5099	-0.00026	-0.00833	11.8324
4.5099	-0.000255	-0.00815	11.7814
4.5099	-0.00025	-0.00798	11.7333
4.5099	-0.000245	-0.0078	11.6867
4.5099	-0.00024	-0.00763	11.6806
4.5099	-0.000235	-0.00745	11.6734
4.5099	-0.00023	-0.00728	11.6375
4.5099	-0.000225	-0.0071	11.5643
4.5099	-0.00022	-0.00693	11.521
4.5099	-0.000215	-0.00676	11.5061
4.5099	-0.00021	-0.00658	11.5104
4.5099	-0.000205	-0.00641	11.5089
4.5099	-0.0002	-0.00624	11.4806
4.5099	-0.000195	-0.00607	11.4236
4.5099	-0.00019	-0.0059	11.4089
4.5099	-0.000185	-0.00573	11.4379
4.5099	-0.00018	-0.00555	11.453
4.5099	-0.000175	-0.00538	11.4274
4.5099	-0.00017	-0.00521	11.3971
4.5099	-0.000165	-0.00504	11.379
4.5099	-0.00016	-0.00487	11.3993
4.5099	-0.000155	-0.00469	11.4478
4.5099	-0.00015	-0.00452	11.4699
4.5099	-0.000145	-0.00435	11.4706
4.5099	-0.00014	-0.00418	11.4805
4.5099	-0.000135	-0.00401	11.5351
4.5099	-0.00013	-0.00383	11.6251
4.5099	-0.000125	-0.00365	11.7559
4.5099	-0.00012	-0.00348	11.8773
4.5099	-0.000115	-0.0033	12.0438
4.5099	-0.00011	-0.00311	12.2566
4.5099	-0.000105	-0.00292	12.6204
4.5099	-0.0001	-0.00273	12.9605
4.5099	-9.5e-05	-0.00254	13.4559
4.5099	-9e-05	-0.00233	13.8767
4.5099	-8.5e-05	-0.00213	14.5028
4.5099	-8e-05	-0.00195	14.5484
4.5099	-7.5e-05	-0.00176	14.5219
4.5099	-7e-05	-0.0016	14.0267
4.5099	-6.5e-05	-0.00143	12.969
4.5099	-6e-05	-0.00127	12.0181
4.5099	-5.5e-05	-0.00112	10.2432
4.5099	-5e-05	-0.000968124	9.00835
4.5099	-4.5e-05	-0.000819445	6.97309
4.5099	-4e-05	-0.000678104	5.60661
4.5099	-3.5e-05	-0.000570127	4.29135
4.5099	-3e-05	-0.000465806	3.43365
4.5099	-2.5e-05	-0.000381782	2.60497
4.5099	-2e-05	-0.000297184	2.11934
4.5099	-1.5e-05	-0.000227182	1.72849
4.5099	-1e-05	-0.000157126	1.49111
4.5099	-5e-06	-9.42711e-05	1.2951
4.5099	-2.2e-11	-2.78974e-05	1.2394
4.5099	5e-06	3.28566e-05	1.3106
4.5099	1e-05	0.000101331	1.49288
4.5099	1.5e-05	0.000167623	1.84674
4.5099	2e-05	0.000244937	2.2493
4.5099	2.5e-05	0.000323642	2.87953
4.5099	3e-05	0.000420379	3.57766
4.5099	3.5e-05	0.000518562	4.69188
4.5099	4e-05	0.000646127	5.86856
4.5099	4.5e-05	0.000779039	7.64841
4.5099	5e-05	0.000924581	8.94138
4.5099	5.5e-05	0.00108	10.8258
4.5099	6e-05	0.00123	11.857
4.5099	6.5e-05	0.00139	13.181
4.5099	7e-05	0.00154	13.8792
4.5099	7.5e-05	0.00172	14.3626
4.5099	8e-05	0.0019	14.5508
4.5099	8.5e-05	0.0021	14.0382
4.5099	9e-05	0.0023	13.6985
4.5099	9.5e-05	0.0025	13.2141
4.5099	0.0001	0.00269	12.8768
4.5099	0.000105	0.00288	12.4801
4.5099	0.00011	0.00307	12.2084
4.5099	0.000115	0.00325	11.9646
4.5099	0.00012	0.00343	11.8301
4.5099	0.000125	0.0036	11.7296
4.5099	0.00013	0.00378	11.654
4.5099	0.000135	0.00396	11.5535
4.5099	0.00014	0.00413	11.4862
4.5099	0.000145	0.0043	11.4511
4.5099	0.00015	0.00448	11.4449
4.5099	0.000155	0.00465	11.4519
4.5099	0.00016	0.00482	11.4327
4.5099	0.000165	0.00499	11.3813
4.5099	0.00017	0.00516	11.367
4.5099	0.000175	0.00533	11.3996
4.5099	0.00018	0.0055	11.4251
4.5099	0.000185	0.00568	11.433
4.5099	0.00019	0.00585	11.4255
4.5099	0.000195	0.00602	11.4107
4.5099	0.0002	0.00619	11.4352
4.5099	0.000205	0.00636	11.5022
4.5099	0.00021	0.00654	11.531
4.5099	0.000215	0.00671	11.5356
4.5099	0.00022	0.00688	11.5366
4.5099	0.000225	0.00706	11.5568
4.5099	0.00023	0.00723	11.5974
4.5099	0.000235	0.0074	11.6662
4.5099	0.00024	0.00758	11.685
4.5099	0.000245	0.00775	11.6716
4.5099	0.00025	0.00793	11.6715
4.5099	0.000255	0.0081	11.7073
4.5099	0.00026	0.00827	11.7546
4.5099	0.000265	0.00845	11.7975
4.5099	0.00027	0.00863	11.8114
4.5099	0.000275	0.0088	11.8114
4.5099	0.00028	0.00898	11.8253
4.5099	0.000285	0.00915	11.8881
4.5099	0.00029	0.00933	11.9263
4.5099	0.000295	0.00951	11.9367
4.5099	0.0003	0.00969	11.9284
4.5099	0.000305	0.00986	11.9207
4.49999	-0.0003	-0.00974	11.9296
4.49999	-0.000295	-0.00956	11.8825
4.49999	-0.00029	-0.00938	11.873
4.49999	-0.000285	-0.00921	11.8828
4.49999	-0.00028	-0.00903	11.8891
4.49999	-0.000275	-0.00885	11.872
4.49999	-0.00027	-0.00868	11.8326
4.49999	-0.000265	-0.0085	11.7682
4.49999	-0.00026	-0.00832	11.756
4.49999	-0.000255	-0.00815	11.7822
4.49999	-0.00025	-0.00798	11.7756
4.49999	-0.000245	-0.0078	11.7228
4.49999	-0.00024	-0.00763	11.6686
4.49999	-0.000235	-0.00745	11.6146
4.49999	-0.00023	-0.00728	11.6056
4.49999	-0.000225	-0.0071	11.6142
4.49999	-0.00022	-0.00693	11.5963
4.49999	-0.000215	-0.00676	11.5324
4.49999	-0.00021	-0.00659	11.4909
4.49999	-0.000205	-0.00641	11.4551
4.49999	-0.0002	-0.00624	11.4542
4.49999	-0.000195	-0.00607	11.4744
4.49999	-0.00019	-0.0059	11.4569
4.49999	-0.000185	-0.00573	11.4118
4.49999	-0.00018	-0.00555	11.3883
4.49999	-0.000175	-0.00538	11.3875
4.49999	-0.00017	-0.00521	11.4077
4.49999	-0.000165	-0.00504	11.4333
4.49999	-0.00016	-0.00487	11.431
4.49999	-0.000155	-0.0047	11.3991
4.49999	-0.00015	-0.00452	11.4034
4.49999	-0.000145	-0.00435	11.4602
4.49999	-0.00014	-0.00418	11.521
4.49999	-0.000135	-0.00401	11.5756
4.49999	-0.00013	-0.00383	11.6198
4.49999	-0.000125	-0.00365	11.7047
4.49999	-0.00012	-0.00348	11.8383
4.49999	-0.000115	-0.0033	12.0719
4.49999	-0.00011	-0.00311	12.2997
4.49999	-0.000105	-0.00293	12.6129
4.49999	-0.0001	-0.00273	12.9195
4.49999	-9.5e-05	-0.00254	13.3985
4.49999	-9e-05	-0.00233	13.8688
4.49999	-8.5e-05	-0.00213	14.5837
4.49999	-8e-05	-0.00194	14.6335
4.49999	-7.5e-05	-0.00175	14.5642
4.49999	-7e-05	-0.00159	14.0219
4.49999	-6.5e-05	-0.00143	12.965
4.49999	-6e-05	-0.00127	12.0457
4.49999	-5.5e-05	-0.00112	10.3051
4.49999	-5e-05	-0.000970607	9.06122
4.49999	-4.5e-05	-0.000822118	6.95815
4.49999	-4e-05	-0.000679577	5.57469
4.49999	-3.5e-05	-0.000571055	4.25013
4.49999	-3e-05	-0.000465015	3.40704
4.49999	-2.5e-05	-0.000380663	2.64223
4.49999	-2e-05	-0.000298985	2.13915
4.49999	-1.5e-05	-0.000229856	1.66096
4.49999	-1e-05	-0.00015778	1.42073
4.49999	-5e-06	-9.56079e-05	1.29729
4.49999	-2.2e-11	-3.038e-05	1.27741
4.49999	5e-06	3.14925e-05	1.34315
4.49999	1e-05	9.92577e-05	1.49055
4.49999	1.5e-05	0.000164731	1.7899
4.49999	2e-05	0.0002433	2.19529
4.49999	2.5e-05	0.000321214	2.88863
4.49999	3e-05	0.000415168	3.59051
4.49999	3.5e-05	0.000512861	4.64545
4.49999	4e-05	0.000640698	5.79948
4.49999	4.5e-05	0.000773173	7.56227
4.49999	5e-05	0.000921062	8.89297
4.49999	5.5e-05	0.00108	10.8756
4.49999	6e-05	0.00122	11.9374
4.49999	6.5e-05	0.00139	13.2123
4.49999	7e-05	0.00155	13.8492
4.49999	7.5e-05	0.00172	14.3264
4.49999	8e-05	0.0019	14.5598
4.49999	8.5e-05	0.0021	14.1384
4.49999	9e-05	0.0023	13.8035
4.49999	9.5e-05	0.00249	13.224
4.49999	0.0001	0.00269	12.8456
4.49999	0.000105	0.00288	12.4638
4.49999	0.00011	0.00307	12.2312
4.49999	0.000115	0.00325	12.0185
4.49999	0.00012	0.00343	11.8586
4.49999	0.000125	0.0036	11.6864
4.49999	0.00013	0.00378	11.5873
4.49999	0.000135	0.00395	11.5413
4.49999	0.00014	0.00413	11.5192
4.49999	0.000145	0.0043	11.488
4.49999	0.00015	0.00447	11.446
4.49999	0.000155	0.00464	11.3938
4.49999	0.00016	0.00482	11.3873
4.49999	0.000165	0.00499	11.4115
4.49999	0.00017	0.00516	11.4279
4.49999	0.000175	0.00533	11.4207
4.49999	0.00018	0.0055	11.3929
4.49999	0.000185	0.00567	11.3673
4.49999	0.00019	0.00585	11.3891
4.49999	0.000195	0.00602	11.4592
4.49999	0.0002	0.00619	11.487
4.49999	0.000205	0.00636	11.4783
4.49999	0.00021	0.00654	11.4769
4.49999	0.000215	0.00671	11.4996
4.49999	0.00022	0.00688	11.5373
4.49999	0.000225	0.00705	11.6051
4.49999	0.00023	0.00723	11.6287
4.49999	0.000235	0.0074	11.6156
4.49999	0.00024	0.00758	11.6184
4.49999	0.000245	0.00775	11.6666
4.49999	0.00025	0.00792	11.7108
4.49999	0.000255	0.0081	11.7552
4.49999	0.00026	0.00827	11.7638
4.49999	0.000265	0.00845	11.7514
4.49999	0.00027	0.00862	11.7771
4.49999	0.000275	0.0088	11.8363
4.49999	0.00028	0.00898	11.8705
4.49999	0.000285	0.00915	11.8896
4.49999	0.00029	0.00933	11.8901
4.49999	0.000295	0.00951	11.9006
4.49999	0.0003	0.00968	11.9215
4.49999	0.000305	0.00986	11.9729
4.48979	-0.0003	-0.00974	11.9537
4.48979	-0.000295	-0.00956	11.9199
4.48979	-0.00029	-0.00938	11.8822
4.48979	-0.000285	-0.00921	11.8451
4.48979	-0.00028	-0.00903	11.8449
4.48979	-0.000275	-0.00885	11.8613
4.48979	-0.00027	-0.00868	11.8483
4.48979	-0.000265	-0.0085	11.7964
4.48979	-0.00026	-0.00832	11.7629
4.48979	-0.000255	-0.00815	11.7548
4.48979	-0.00025	-0.00798	11.7544
4.48979	-0.000245	-0.0078	11.7343
4.48979	-0.00024	-0.00763	11.6957
4.48979	-0.000235	-0.00745	11.6245
4.48979	-0.00023	-0.00728	11.5896
4.48979	-0.000225	-0.0071	11.5764
4.48979	-0.00022	-0.00693	11.5722
4.48979	-0.000215	-0.00676	11.5457
4.48979	-0.00021	-0.00658	11.5065
4.48979	-0.000205	-0.00641	11.4489
4.48979	-0.0002	-0.00624	11.4329
4.48979	-0.000195	-0.00607	11.4546
4.48979	-0.00019	-0.0059	11.4612
4.48979	-0.000185	-0.00572	11.4402
4.48979	-0.00018	-0.00555	11.4078
4.48979	-0.000175	-0.00538	11.3696
4.48979	-0.00017	-0.00521	11.3827
4.48979	-0.000165	-0.00504	11.4372
4.48979	-0.00016	-0.00487	11.4556
4.48979	-0.000155	-0.00469	11.4354
4.48979	-0.00015	-0.00452	11.4231
4.48979	-0.000145	-0.00435	11.4363
4.48979	-0.00014	-0.00418	11.4853
4.48979	-0.000135	-0.004	11.5719
4.48979	-0.00013	-0.00383	11.6435
4.48979	-0.000125	-0.00365	11.7315
4.48979	-0.00012	-0.00347	11.8349
4.48979	-0.000115	-0.00329	12.0279
4.48979	-0.00011	-0.00311	12.268
4.48979	-0.000105	-0.00292	12.6202
4.48979	-0.0001	-0.00273	12.9357
4.48979	-9.5e-05	-0.00254	13.4124
4.48979	-9e-05	-0.00233	13.885
4.48979	-8.5e-05	-0.00212	14.607
4.48979	-8e-05	-0.00194	14.6667
4.48979	-7.5e-05	-0.00175	14.6239
4.48979	-7e-05	-0.00159	14.0698
4.48979	-6.5e-05	-0.00142	12.9599
4.48979	-6e-05	-0.00127	12.0203
4.48979	-5.5e-05	-0.00112	10.2688
4.48979	-5e-05	-0.000967578	9.04334
4.48979	-4.5e-05	-0.000817944	6.96832
4.48979	-4e-05	-0.000676003	5.57166
4.48979	-3.5e-05	-0.000567863	4.21905
4.48979	-3e-05	-0.000461714	3.3675
4.48979	-2.5e-05	-0.000377689	2.60113
4.48979	-2e-05	-0.00029522	2.11642
4.48979	-1.5e-05	-0.000225873	1.68501
4.48979	-1e-05	-0.000156116	1.42921
4.48979	-5e-06	-9.47621e-05	1.23718
4.48979	-2.2e-11	-2.78974e-05	1.21825
4.48979	5e-06	3.38387e-05	1.33619
4.48979	1e-05	0.000101686	1.51896
4.48979	1.5e-05	0.000168469	1.84166
4.48979	2e-05	0.000245455	2.21123
4.48979	2.5e-05	0.000322196	2.83367
4.48979	3e-05	0.000417869	3.54261
4.48979	3.5e-05	0.000515098	4.67162
4.48979	4e-05	0.000640889	5.84311
4.48979	4.5e-05	0.000773937	7.55987
4.48979	5e-05	0.000922071	8.85711
4.48979	5.5e-05	0.00108	10.814
4.48979	6e-05	0.00123	11.8909
4.48979	6.5e-05	0.00139	13.2891
4.48979	7e-05	0.00154	13.9954
4.48979	7.5e-05	0.00172	14.4349
4.48979	8e-05	0.00189	14.6075
4.48979	8.5e-05	0.0021	14.1097
4.48979	9e-05	0.0023	13.7762
4.48979	9.5e-05	0.00249	13.2599
4.48979	0.0001	0.00269	12.8943
4.48979	0.000105	0.00288	12.4625
4.48979	0.00011	0.00307	12.1875
4.48979	0.000115	0.00325	11.9663
4.48979	0.00012	0.00343	11.8431
4.48979	0.000125	0.0036	11.7301
4.48979	0.00013	0.00378	11.6319
4.48979	0.000135	0.00395	11.5299
4.48979	0.00014	0.00413	11.4804
4.48979	0.000145	0.0043	11.4656
4.48979	0.00015	0.00447	11.4552
4.48979	0.000155	0.00465	11.4388
4.48979	0.00016	0.00482	11.4158
4.48979	0.000165	0.00499	11.373
4.48979	0.00017	0.00516	11.3743
4.48979	0.000175	0.00533	11.4162
4.48979	0.00018	0.0055	11.4337
4.48979	0.000185	0.00568	11.4307
4.48979	0.00019	0.00585	11.4129
4.48979	0.000195	0.00602	11.4066
4.48979	0.0002	0.00619	11.4466
4.48979	0.000205	0.00636	11.5222
4.48979	0.00021	0.00654	11.5411
4.48979	0.000215	0.00671	11.52
4.48979	0.00022	0.00688	11.5191
4.48979	0.000225	0.00706	11.5549
4.48979	0.00023	0.00723	11.5983
4.48979	0.000235	0.0074	11.6523
4.48979	0.00024	0.00758	11.6692
4.48979	0.000245	0.00775	11.6706
4.48979	0.00025	0.00793	11.6752
4.48979	0.000255	0.0081	11.7087
4.48979	0.00026	0.00827	11.756
4.48979	0.000265	0.00845	11.8051
4.48979	0.00027	0.00862	11.8134
4.48979	0.000275	0.0088	11.7994
4.48979	0.00028	0.00898	11.8161
4.48979	0.000285	0.00915	11.8734
4.48979	0.00029	0.00933	11.9125
4.48979	0.000295	0.00951	11.9487
4.48979	0.0003	0.00968	11.948
4.48979	0.000305	0.00986	11.93
4.4799	-0.0003	-0.00974	11.9355
4.4799	-0.000295	-0.00956	11.9344
4.4799	-0.00029	-0.00938	11.9207
4.4799	-0.000285	-0.00921	11.8642
4.4799	-0.00028	-0.00903	11.8328
4.4799	-0.000275	-0.00885	11.8297
4.4799	-0.00027	-0.00868	11.8365
4.4799	-0.000265	-0.0085	11.8377
4.4799	-0.00026	-0.00833	11.8089
4.4799	-0.000255	-0.00815	11.7447
4.4799	-0.00025	-0.00798	11.7192
4.4799	-0.000245	-0.0078	11.721
4.4799	-0.00024	-0.00763	11.7134
4.4799	-0.000235	-0.00745	11.6696
4.4799	-0.00023	-0.00728	11.6163
4.4799	-0.000225	-0.0071	11.5516
4.4799	-0.00022	-0.00693	11.538
4.4799	-0.000215	-0.00676	11.5434
4.4799	-0.00021	-0.00658	11.5349
4.4799	-0.000205	-0.00641	11.4952
4.4799	-0.0002	-0.00624	11.4542
4.4799	-0.000195	-0.00607	11.4143
4.4799	-0.00019	-0.0059	11.4162
4.4799	-0.000185	-0.00572	11.4483
4.4799	-0.00018	-0.00555	11.4427
4.4799	-0.000175	-0.00538	11.4022
4.4799	-0.00017	-0.00521	11.3856
4.4799	-0.000165	-0.00504	11.4034
4.4799	-0.00016	-0.00487	11.4284
4.4799	-0.000155	-0.0047	11.4425
4.4799	-0.00015	-0.00452	11.4444
4.4799	-0.000145	-0.00435	11.4396
4.4799	-0.00014	-0.00418	11.4698
4.4799	-0.000135	-0.00401	11.5595
4.4799	-0.00013	-0.00383	11.6518
4.4799	-0.000125	-0.00365	11.7523
4.4799	-0.00012	-0.00348	11.8453
4.4799	-0.000115	-0.0033	12.0064
4.4799	-0.00011	-0.00311	12.2319
4.4799	-0.000105	-0.00293	12.6074
4.4799	-0.0001	-0.00273	12.9447
4.4799	-9.5e-05	-0.00254	13.4167
4.4799	-9e-05	-0.00234	13.8582
4.4799	-8.5e-05	-0.00213	14.5349
4.4799	-8e-05	-0.00194	14.6197
4.4799	-7.5e-05	-0.00175	14.6446
4.4799	-7e-05	-0.00159	14.1311
4.4799	-6.5e-05	-0.00142	13.0509
4.4799	-6e-05	-0.00127	12.0948
4.4799	-5.5e-05	-0.00111	10.3338
4.4799	-5e-05	-0.000966842	9.09659
4.4799	-4.5e-05	-0.000818681	7.02477
4.4799	-4e-05	-0.000677749	5.63801
4.4799	-3.5e-05	-0.000568954	4.25416
4.4799	-3e-05	-0.000462614	3.37573
4.4799	-2.5e-05	-0.000378917	2.57976
4.4799	-2e-05	-0.000295848	2.09315
4.4799	-1.5e-05	-0.000225982	1.66093
4.4799	-1e-05	-0.000155844	1.4023
4.4799	-5e-06	-9.42985e-05	1.21109
4.4799	-2.2e-11	-2.87705e-05	1.16626
4.4799	5e-06	3.11105e-05	1.25618
4.4799	1e-05	9.85757e-05	1.44736
4.4799	1.5e-05	0.000164868	1.78721
4.4799	2e-05	0.000242481	2.18649
4.4799	2.5e-05	0.000320586	2.83698
4.4799	3e-05	0.00041746	3.56007
4.4799	3.5e-05	0.000515507	4.72343
4.4799	4e-05	0.000640889	5.89445
4.4799	4.5e-05	0.000772219	7.64776
4.4799	5e-05	0.000918689	8.96805
4.4799	5.5e-05	0.00107	10.8915
4.4799	6e-05	0.00122	11.9472
4.4799	6.5e-05	0.00139	13.2923
4.4799	7e-05	0.00154	13.9793
4.4799	7.5e-05	0.00172	14.4399
4.4799	8e-05	0.0019	14.6054
4.4799	8.5e-05	0.0021	14.0718
4.4799	9e-05	0.0023	13.7308
4.4799	9.5e-05	0.0025	13.2394
4.4799	0.0001	0.00269	12.8902
4.4799	0.000105	0.00288	12.4787
4.4799	0.00011	0.00307	12.2047
4.4799	0.000115	0.00325	11.9523
4.4799	0.00012	0.00343	11.8225
4.4799	0.000125	0.00361	11.7329
4.4799	0.00013	0.00378	11.6479
4.4799	0.000135	0.00396	11.5458
4.4799	0.00014	0.00413	11.4794
4.4799	0.000145	0.0043	11.4467
4.4799	0.00015	0.00448	11.4443
4.4799	0.000155	0.00465	11.4513
4.4799	0.00016	0.00482	11.4335
4.4799	0.000165	0.00499	11.3797
4.4799	0.00017	0.00516	11.365
4.4799	0.000175	0.00533	11.3906
4.4799	0.00018	0.0055	11.4184
4.4799	0.000185	0.00568	11.4396
4.4799	0.00019	0.00585	11.4298
4.4799	0.000195	0.00602	11.4103
4.4799	0.0002	0.00619	11.4319
4.4799	0.000205	0.00636	11.4997
4.4799	0.00021	0.00654	11.5341
4.4799	0.000215	0.00671	11.5442
4.4799	0.00022	0.00688	11.5419
4.4799	0.000225	0.00705	11.5504
4.4799	0.00023	0.00723	11.5868
4.4799	0.000235	0.0074	11.65
4.4799	0.00024	0.00758	11.6793
4.4799	0.000245	0.00775	11.6784
4.4799	0.00025	0.00793	11.6712
4.4799	0.000255	0.0081	11.6961
4.4799	0.00026	0.00828	11.7443
4.4799	0.000265	0.00845	11.8105
4.4799	0.00027	0.00862	11.825
4.4799	0.000275	0.0088	11.8125
4.4799	0.00028	0.00898	11.8188
4.4799	0.000285	0.00915	11.8559
4.4799	0.00029	0.00933	11.8997
4.4799	0.000295	0.00951	11.9515
4.4799	0.0003	0.00968	11.964
4.4799	0.000305	0.00986	11.9476
4.4699	-0.0003	-0.00974	11.9297
4.4699	-0.000295	-0.00956	11.874
4.4699	-0.00029	-0.00938	11.8679
4.4699	-0.000285	-0.0092	11.8893
4.4699	-0.00028	-0.00903	11.8952
4.4699	-0.000275	-0.00885	11.8594
4.4699	-0.00027	-0.00867	11.8143
4.4699	-0.000265	-0.0085	11.7804
4.4699	-0.00026	-0.00832	11.7775
4.4699	-0.000255	-0.00815	11.7835
4.4699	-0.00025	-0.00797	11.7594
4.4699	-0.000245	-0.0078	11.6988
4.4699	-0.00024	-0.00762	11.6616
4.4699	-0.000235	-0.00745	11.6404
4.4699	-0.00023	-0.00728	11.6342
4.4699	-0.000225	-0.0071	11.6147
4.4699	-0.00022	-0.00693	11.5785
4.4699	-0.000215	-0.00676	11.5114
4.4699	-0.00021	-0.00658	11.4855
4.4699	-0.000205	-0.00641	11.4871
4.4699	-0.0002	-0.00624	11.4828
4.4699	-0.000195	-0.00607	11.4594
4.4699	-0.00019	-0.0059	11.4292
4.4699	-0.000185	-0.00572	11.3872
4.4699	-0.00018	-0.00555	11.3883
4.4699	-0.000175	-0.00538	11.421
4.4699	-0.00017	-0.00521	11.4336
4.4699	-0.000165	-0.00504	11.4156
4.4699	-0.00016	-0.00486	11.3957
4.4699	-0.000155	-0.00469	11.4006
4.4699	-0.00015	-0.00452	11.4327
4.4699	-0.000145	-0.00435	11.4887
4.4699	-0.00014	-0.00418	11.5189
4.4699	-0.000135	-0.004	11.5438
4.4699	-0.00013	-0.00383	11.6017
4.4699	-0.000125	-0.00365	11.7233
4.4699	-0.00012	-0.00348	11.8663
4.4699	-0.000115	-0.0033	12.064
4.4699	-0.00011	-0.00311	12.256
4.4699	-0.000105	-0.00293	12.5481
4.4699	-0.0001	-0.00273	12.8887
4.4699	-9.5e-05	-0.00254	13.4488
4.4699	-9e-05	-0.00233	13.9375
4.4699	-8.5e-05	-0.00213	14.6149
4.4699	-8e-05	-0.00194	14.62
4.4699	-7.5e-05	-0.00175	14.5304
4.4699	-7e-05	-0.00159	14.0268
4.4699	-6.5e-05	-0.00142	13.0284
4.4699	-6e-05	-0.00127	12.1222
4.4699	-5.5e-05	-0.00111	10.3418
4.4699	-5e-05	-0.000965751	9.06306
4.4699	-4.5e-05	-0.000817835	6.95766
4.4699	-4e-05	-0.000674994	5.58788
4.4699	-3.5e-05	-0.000565871	4.27733
4.4699	-3e-05	-0.000460977	3.41256
4.4699	-2.5e-05	-0.000376817	2.58467
4.4699	-2e-05	-0.000293993	2.06646
4.4699	-1.5e-05	-0.000225873	1.62487
4.4699	-1e-05	-0.000155052	1.40256
4.4699	-5e-06	-9.2798e-05	1.27057
4.4699	-2.2e-11	-2.79793e-05	1.23704
4.4699	5e-06	3.33476e-05	1.2841
4.4699	1e-05	0.000101086	1.4291
4.4699	1.5e-05	0.000165386	1.75727
4.4699	2e-05	0.000242781	2.18013
4.4699	2.5e-05	0.000321159	2.85554
4.4699	3e-05	0.000417023	3.57157
4.4699	3.5e-05	0.000515807	4.67329
4.4699	4e-05	0.000643453	5.83346
4.4699	4.5e-05	0.000774756	7.63438
4.4699	5e-05	0.000921089	8.98154
4.4699	5.5e-05	0.00108	10.9213
4.4699	6e-05	0.00123	11.9407
4.4699	6.5e-05	0.00139	13.225
4.4699	7e-05	0.00154	13.9134
4.4699	7.5e-05	0.00172	14.4395
4.4699	8e-05	0.00189	14.6626
4.4699	8.5e-05	0.0021	14.1336
4.4699	9e-05	0.0023	13.7473
4.4699	9.5e-05	0.00249	13.1787
4.4699	0.0001	0.00269	12.8277
4.4699	0.000105	0.00288	12.4887
4.4699	0.00011	0.00307	12.2453
4.4699	0.000115	0.00325	11.9734
4.4699	0.00012	0.00343	11.7993
4.4699	0.000125	0.0036	11.6825
4.4699	0.00013	0.00378	11.6253
4.4699	0.000135	0.00396	11.5739
4.4699	0.00014	0.00413	11.516
4.4699	0.000145	0.0043	11.442
4.4699	0.00015	0.00448	11.4221
4.4699	0.000155	0.00465	11.4447
4.4699	0.00016	0.00482	11.4457
4.4699	0.000165	0.00499	11.4169
4.4699	0.00017	0.00516	11.3899
4.4699	0.000175	0.00533	11.3664
4.4699	0.00018	0.0055	11.381
4.4699	0.000185	0.00568	11.4295
4.4699	0.00019	0.00585	11.4494
4.4699	0.000195	0.00602	11.4353
4.4699	0.0002	0.00619	11.4263
4.4699	0.000205	0.00636	11.4535
4.4699	0.00021	0.00654	11.4978
4.4699	0.000215	0.00671	11.561
4.4699	0.00022	0.00688	11.577
4.4699	0.000225	0.00706	11.5622
4.4699	0.00023	0.00723	11.5665
4.4699	0.000235	0.0074	11.6118
4.4699	0.00024	0.00758	11.6571
4.4699	0.000245	0.00775	11.7053
4.4699	0.00025	0.00792	11.7136
4.4699	0.000255	0.0081	11.7066
4.4699	0.00026	0.00828	11.7299
4.4699	0.000265	0.00845	11.7836
4.4699	0.00027	0.00862	11.8169
4.4699	0.000275	0.0088	11.8348
4.4699	0.00028	0.00898	11.8388
4.4699	0.000285	0.00915	11.8462
4.4699	0.00029	0.00933	11.8731
4.4699	0.000295	0.00951	11.9421
4.4699	0.0003	0.00968	11.9658
4.4699	0.000305	0.00986	11.9479
4.4598	-0.0003	-0.00974	11.9444
4.4598	-0.000295	-0.00956	11.9316
4.4598	-0.00029	-0.00938	11.9113
4.4598	-0.000285	-0.0092	11.8696
4.4598	-0.00028	-0.00903	11.8416
4.4598	-0.000275	-0.00885	11.8447
4.4598	-0.00027	-0.00868	11.8496
4.4598	-0.000265	-0.0085	11.832
4.4598	-0.00026	-0.00832	11.7924
4.4598	-0.000255	-0.00815	11.729
4.4598	-0.00025	-0.00798	11.7139
4.4598	-0.000245	-0.0078	11.7219
4.4598	-0.00024	-0.00763	11.7163
4.4598	-0.000235	-0.00745	11.6716
4.4598	-0.00023	-0.00728	11.6164
4.4598	-0.000225	-0.0071	11.5494
4.4598	-0.00022	-0.00693	11.5344
4.4598	-0.000215	-0.00676	11.5453
4.4598	-0.00021	-0.00658	11.5321
4.4598	-0.000205	-0.00641	11.4814
4.4598	-0.0002	-0.00624	11.4428
4.4598	-0.000195	-0.00607	11.4177
4.4598	-0.00019	-0.0059	11.4234
4.4598	-0.000185	-0.00572	11.4422
4.4598	-0.00018	-0.00555	11.4399
4.4598	-0.000175	-0.00538	11.4033
4.4598	-0.00017	-0.00521	11.3825
4.4598	-0.000165	-0.00504	11.4002
4.4598	-0.00016	-0.00486	11.4295
4.4598	-0.000155	-0.00469	11.4569
4.4598	-0.00015	-0.00452	11.4522
4.4598	-0.000145	-0.00435	11.4357
4.4598	-0.00014	-0.00418	11.4687
4.4598	-0.000135	-0.004	11.5639
4.4598	-0.00013	-0.00383	11.6552
4.4598	-0.000125	-0.00365	11.7518
4.4598	-0.00012	-0.00347	11.8538
4.4598	-0.000115	-0.00329	12.0196
4.4598	-0.00011	-0.00311	12.2422
4.4598	-0.000105	-0.00292	12.6201
4.4598	-0.0001	-0.00273	12.9606
4.4598	-9.5e-05	-0.00254	13.4459
4.4598	-9e-05	-0.00233	13.8719
4.4598	-8.5e-05	-0.00213	14.5135
4.4598	-8e-05	-0.00194	14.5663
4.4598	-7.5e-05	-0.00175	14.5444
4.4598	-7e-05	-0.00159	14.0342
4.4598	-6.5e-05	-0.00142	12.9523
4.4598	-6e-05	-0.00127	12.0061
4.4598	-5.5e-05	-0.00111	10.253
4.4598	-5e-05	-0.000964714	9.02289
4.4598	-4.5e-05	-0.000816198	6.99076
4.4598	-4e-05	-0.000675812	5.61249
4.4598	-3.5e-05	-0.00056849	4.26917
4.4598	-3e-05	-0.00046376	3.41289
4.4598	-2.5e-05	-0.000380363	2.61615
4.4598	-2e-05	-0.000296912	2.14089
4.4598	-1.5e-05	-0.000226091	1.71105
4.4598	-1e-05	-0.000155652	1.44252
4.4598	-5e-06	-9.37801e-05	1.23411
4.4598	-2.2e-11	-2.71881e-05	1.19162
4.4598	5e-06	3.35113e-05	1.29243
4.4598	1e-05	0.000100731	1.47185
4.4598	1.5e-05	0.000166559	1.79846
4.4598	2e-05	0.000244664	2.20621
4.4598	2.5e-05	0.000323478	2.86449
4.4598	3e-05	0.000420133	3.57628
4.4598	3.5e-05	0.000518399	4.70845
4.4598	4e-05	0.000644572	5.87051
4.4598	4.5e-05	0.000776174	7.62384
4.4598	5e-05	0.000921799	8.92483
4.4598	5.5e-05	0.00108	10.8225
4.4598	6e-05	0.00123	11.8692
4.4598	6.5e-05	0.00139	13.2213
4.4598	7e-05	0.00154	13.9276
4.4598	7.5e-05	0.00172	14.3992
4.4598	8e-05	0.0019	14.578
4.4598	8.5e-05	0.0021	14.0685
4.4598	9e-05	0.0023	13.7256
4.4598	9.5e-05	0.0025	13.2271
4.4598	0.0001	0.00269	12.8865
4.4598	0.000105	0.00288	12.4937
4.4598	0.00011	0.00307	12.2225
4.4598	0.000115	0.00325	11.9693
4.4598	0.00012	0.00343	11.831
4.4598	0.000125	0.00361	11.7313
4.4598	0.00013	0.00378	11.6562
4.4598	0.000135	0.00396	11.5565
4.4598	0.00014	0.00413	11.4858
4.4598	0.000145	0.0043	11.4484
4.4598	0.00015	0.00448	11.4474
4.4598	0.000155	0.00465	11.4583
4.4598	0.00016	0.00482	11.4424
4.4598	0.000165	0.00499	11.3972
4.4598	0.00017	0.00516	11.3759
4.4598	0.000175	0.00533	11.3851
4.4598	0.00018	0.00551	11.4068
4.4598	0.000185	0.00568	11.4405
4.4598	0.00019	0.00585	11.4499
4.4598	0.000195	0.00602	11.4336
4.4598	0.0002	0.00619	11.4335
4.4598	0.000205	0.00636	11.4709
4.4598	0.00021	0.00654	11.5091
4.4598	0.000215	0.00671	11.5504
4.4598	0.00022	0.00688	11.5537
4.4598	0.000225	0.00705	11.5475
4.4598	0.00023	0.00723	11.5716
4.4598	0.000235	0.0074	11.634
4.4598	0.00024	0.00757	11.677
4.4598	0.000245	0.00775	11.6869
4.4598	0.00025	0.00792	11.684
4.4598	0.000255	0.0081	11.6926
4.4598	0.00026	0.00828	11.7257
4.4598	0.000265	0.00845	11.7989
4.4598	0.00027	0.00863	11.835
4.4598	0.000275	0.0088	11.8389
4.4598	0.00028	0.00898	11.8283
4.4598	0.000285	0.00915	11.8466
4.4598	0.00029	0.00933	11.8886
4.4598	0.000295	0.00951	11.9474
4.4598	0.0003	0.00968	11.9674
4.4598	0.000305	0.00986	11.9448
4.44991	-0.0003	-0.00974	11.921
4.44991	-0.000295	-0.00956	11.9324
4.44991	-0.00029	-0.00938	11.9314
4.44991	-0.000285	-0.0092	11.8951
4.44991	-0.00028	-0.00903	11.851
4.44991	-0.000275	-0.00885	11.816
4.44991	-0.00027	-0.00867	11.82
4.44991	-0.000265	-0.0085	11.839
4.44991	-0.00026	-0.00832	11.8187
4.44991	-0.000255	-0.00815	11.7506
4.44991	-0.00025	-0.00797	11.7134
4.44991	-0.000245	-0.0078	11.6995
4.44991	-0.00024	-0.00762	11.6962
4.44991	-0.000235	-0.00745	11.6742
4.44991	-0.00023	-0.00728	11.6308
4.44991	-0.000225	-0.0071	11.5615
4.44991	-0.00022	-0.00693	11.5356
4.44991	-0.000215	-0.00676	11.5403
4.44991	-0.00021	-0.00658	11.537
4.44991	-0.000205	-0.00641	11.5058
4.44991	-0.0002	-0.00624	11.4652
4.44991	-0.000195	-0.00607	11.4074
4.44991	-0.00019	-0.00589	11.4065
4.44991	-0.000185	-0.00572	11.4464
4.44991	-0.00018	-0.00555	11.4535
4.44991	-0.000175	-0.00538	11.4208
4.44991	-0.00017	-0.00521	11.3905
4.44991	-0.000165	-0.00504	11.3779
4.44991	-0.00016	-0.00486	11.3996
4.44991	-0.000155	-0.00469	11.452
4.44991	-0.00015	-0.00452	11.4699
4.44991	-0.000145	-0.00435	11.4573
4.44991	-0.00014	-0.00418	11.4748
4.44991	-0.000135	-0.004	11.5388
4.44991	-0.00013	-0.00383	11.6282
4.44991	-0.000125	-0.00365	11.7575
4.44991	-0.00012	-0.00347	11.8737
4.44991	-0.000115	-0.00329	12.0395
4.44991	-0.00011	-0.00311	12.2541
4.44991	-0.000105	-0.00292	12.6343
4.44991	-0.0001	-0.00273	12.9862
4.44991	-9.5e-05	-0.00254	13.4723
4.44991	-9e-05	-0.00233	13.8977
4.44991	-8.5e-05	-0.00213	14.5425
4.44991	-8e-05	-0.00194	14.5928
4.44991	-7.5e-05	-0.00175	14.5702
4.44991	-7e-05	-0.00159	14.0774
4.44991	-6.5e-05	-0.00142	13.0151
4.44991	-6e-05	-0.00127	12.0458
4.44991	-5.5e-05	-0.00111	10.2459
4.44991	-5e-05	-0.000963187	8.98558
4.44991	-4.5e-05	-0.000816853	6.9503
4.44991	-4e-05	-0.000676331	5.61024
4.44991	-3.5e-05	-0.000567427	4.28876
4.44991	-3e-05	-0.000462833	3.41597
4.44991	-2.5e-05	-0.000378808	2.57016
4.44991	-2e-05	-0.000294538	2.06846
4.44991	-1.5e-05	-0.0002253	1.66353
4.44991	-1e-05	-0.000155516	1.42613
4.44991	-5e-06	-9.31527e-05	1.23645
4.44991	-2.2e-11	-2.78429e-05	1.17465
4.44991	5e-06	3.16289e-05	1.24198
4.44991	1e-05	9.9967e-05	1.44164
4.44991	1.5e-05	0.000166559	1.81187
4.44991	2e-05	0.000243136	2.20644
4.44991	2.5e-05	0.000320914	2.82888
4.44991	3e-05	0.000415905	3.5081
4.44991	3.5e-05	0.000512452	4.58791
4.44991	4e-05	0.000640153	5.7745
4.44991	4.5e-05	0.000772028	7.60434
4.44991	5e-05	0.000917161	8.93834
4.44991	5.5e-05	0.00107	10.8485
4.44991	6e-05	0.00122	11.8853
4.44991	6.5e-05	0.00138	13.1937
4.44991	7e-05	0.00154	13.8911
4.44991	7.5e-05	0.00172	14.4141
4.44991	8e-05	0.00189	14.6113
4.44991	8.5e-05	0.0021	14.1065
4.44991	9e-05	0.00229	13.7588
4.44991	9.5e-05	0.00249	13.2464
4.44991	0.0001	0.00269	12.9072
4.44991	0.000105	0.00288	12.5136
4.44991	0.00011	0.00306	12.2367
4.44991	0.000115	0.00324	11.964
4.44991	0.00012	0.00343	11.8229
4.44991	0.000125	0.0036	11.7255
4.44991	0.00013	0.00378	11.6448
4.44991	0.000135	0.00395	11.5443
4.44991	0.00014	0.00413	11.4722
4.44991	0.000145	0.0043	11.4325
4.44991	0.00015	0.00447	11.4334
4.44991	0.000155	0.00465	11.4482
4.44991	0.00016	0.00482	11.4355
4.44991	0.000165	0.00499	11.4005
4.44991	0.00017	0.00516	11.3754
4.44991	0.000175	0.00533	11.3768
4.44991	0.00018	0.0055	11.4065
4.44991	0.000185	0.00567	11.4347
4.44991	0.00019	0.00585	11.4334
4.44991	0.000195	0.00602	11.4155
4.44991	0.0002	0.00619	11.422
4.44991	0.000205	0.00636	11.4773
4.44991	0.00021	0.00653	11.5183
4.44991	0.000215	0.00671	11.5386
4.44991	0.00022	0.00688	11.5353
4.44991	0.000225	0.00705	11.5392
4.44991	0.00023	0.00723	11.5732
4.44991	0.000235	0.0074	11.6349
4.44991	0.00024	0.00757	11.6716
4.44991	0.000245	0.00775	11.6894
4.44991	0.00025	0.00792	11.6903
4.44991	0.000255	0.0081	11.7027
4.44991	0.00026	0.00827	11.7396
4.44991	0.000265	0.00845	11.8136
4.44991	0.00027	0.00862	11.837
4.44991	0.000275	0.0088	11.8292
4.44991	0.00028	0.00898	11.8327
4.44991	0.000285	0.00915	11.8604
4.44991	0.00029	0.00933	11.9019
4.44991	0.000295	0.00951	11.9545
4.44991	0.0003	0.00968	11.9575
4.44991	0.000305	0.00986	11.9287
4.43986	-0.0003	-0.00973	11.8994
4.43986	-0.000295	-0.00956	11.9115
4.43986	-0.00029	-0.00938	11.9205
4.43986	-0.000285	-0.0092	11.8951
4.43986	-0.00028	-0.00903	11.8571
4.43986	-0.000275	-0.00885	11.8127
4.43986	-0.00027	-0.00867	11.8031
4.43986	-0.000265	-0.0085	11.8213
4.43986	-0.00026	-0.00832	11.8199
4.43986	-0.000255	-0.00815	11.7837
4.43986	-0.00025	-0.00797	11.7328
4.43986	-0.000245	-0.0078	11.6644
4.43986	-0.00024	-0.00762	11.6549
4.43986	-0.000235	-0.00745	11.6665
4.43986	-0.00023	-0.00728	11.6443
4.43986	-0.000225	-0.0071	11.5781
4.43986	-0.00022	-0.00693	11.5319
4.43986	-0.000215	-0.00676	11.5038
4.43986	-0.00021	-0.00658	11.5057
4.43986	-0.000205	-0.00641	11.5112
4.43986	-0.0002	-0.00624	11.4819
4.43986	-0.000195	-0.00607	11.4179
4.43986	-0.00019	-0.00589	11.3991
4.43986	-0.000185	-0.00572	11.4156
4.43986	-0.00018	-0.00555	11.4279
4.43986	-0.000175	-0.00538	11.4225
4.43986	-0.00017	-0.00521	11.4045
4.43986	-0.000165	-0.00504	11.3817
4.43986	-0.00016	-0.00486	11.3893
4.43986	-0.000155	-0.00469	11.4315
4.43986	-0.00015	-0.00452	11.4636
4.43986	-0.000145	-0.00435	11.4775
4.43986	-0.00014	-0.00418	11.4888
4.43986	-0.000135	-0.004	11.5364
4.43986	-0.00013	-0.00383	11.6226
4.43986	-0.000125	-0.00365	11.7581
4.43986	-0.00012	-0.00347	11.8851
4.43986	-0.000115	-0.00329	12.0486
4.43986	-0.00011	-0.00311	12.2467
4.43986	-0.000105	-0.00292	12.5941
4.43986	-0.0001	-0.00273	12.954
4.43986	-9.5e-05	-0.00253	13.4963
4.43986	-9e-05	-0.00233	13.9543
4.43986	-8.5e-05	-0.00212	14.6177
4.43986	-8e-05	-0.00194	14.6506
4.43986	-7.5e-05	-0.00175	14.6124
4.43986	-7e-05	-0.00159	14.113
4.43986	-6.5e-05	-0.00142	13.0562
4.43986	-6e-05	-0.00127	12.0935
4.43986	-5.5e-05	-0.00111	10.2663
4.43986	-5e-05	-0.000964305	8.99793
4.43986	-4.5e-05	-0.000815925	6.91195
4.43986	-4e-05	-0.000673466	5.53934
4.43986	-3.5e-05	-0.000564862	4.22807
4.43986	-3e-05	-0.00046065	3.36004
4.43986	-2.5e-05	-0.000377362	2.53214
4.43986	-2e-05	-0.00029402	2.03795
4.43986	-1.5e-05	-0.000225518	1.64001
4.43986	-1e-05	-0.000156253	1.41062
4.43986	-5e-06	-9.3971e-05	1.22175
4.43986	-2.2e-11	-2.89613e-05	1.15666
4.43986	5e-06	3.04013e-05	1.21308
4.43986	1e-05	9.82484e-05	1.39952
4.43986	1.5e-05	0.000163831	1.76275
4.43986	2e-05	0.000239644	2.15734
4.43986	2.5e-05	0.000317067	2.76809
4.43986	3e-05	0.00041315	3.4652
4.43986	3.5e-05	0.000510433	4.58475
4.43986	4e-05	0.000638243	5.78455
4.43986	4.5e-05	0.000770909	7.61672
4.43986	5e-05	0.000916779	8.95118
4.43986	5.5e-05	0.00107	10.8855
4.43986	6e-05	0.00122	11.9266
4.43986	6.5e-05	0.00138	13.2475
4.43986	7e-05	0.00154	13.9505
4.43986	7.5e-05	0.00172	14.4727
4.43986	8e-05	0.00189	14.6727
4.43986	8.5e-05	0.00209	14.1375
4.43986	9e-05	0.00229	13.7818
4.43986	9.5e-05	0.00249	13.2554
4.43986	0.0001	0.00269	12.8954
4.43986	0.000105	0.00288	12.48
4.43986	0.00011	0.00307	12.1998
4.43986	0.000115	0.00325	11.9615
4.43986	0.00012	0.00343	11.8359
4.43986	0.000125	0.0036	11.7416
4.43986	0.00013	0.00378	11.6552
4.43986	0.000135	0.00395	11.543
4.43986	0.00014	0.00413	11.478
4.43986	0.000145	0.0043	11.4523
4.43986	0.00015	0.00447	11.4518
4.43986	0.000155	0.00465	11.4588
4.43986	0.00016	0.00482	11.4339
4.43986	0.000165	0.00499	11.3786
4.43986	0.00017	0.00516	11.3662
4.43986	0.000175	0.00533	11.3934
4.43986	0.00018	0.0055	11.4127
4.43986	0.000185	0.00567	11.4199
4.43986	0.00019	0.00584	11.4124
4.43986	0.000195	0.00602	11.3984
4.43986	0.0002	0.00619	11.4238
4.43986	0.000205	0.00636	11.4954
4.43986	0.00021	0.00653	11.5303
4.43986	0.000215	0.00671	11.535
4.43986	0.00022	0.00688	11.5275
4.43986	0.000225	0.00705	11.5462
4.43986	0.00023	0.00722	11.591
4.43986	0.000235	0.0074	11.655
4.43986	0.00024	0.00757	11.673
4.43986	0.000245	0.00775	11.6603
4.43986	0.00025	0.00792	11.6626
4.43986	0.000255	0.0081	11.7023
4.43986	0.00026	0.00827	11.7501
4.43986	0.000265	0.00845	11.7836
4.43986	0.00027	0.00862	11.79
4.43986	0.000275	0.0088	11.7993
4.43986	0.00028	0.00898	11.8302
4.43986	0.000285	0.00915	11.9
4.43986	0.00029	0.00933	11.9302
4.43986	0.000295	0.00951	11.9227
4.43986	0.0003	0.00968	11.9069
4.43986	0.000305	0.00986	11.9178
4.42987	-0.0003	-0.00973	11.9385
4.42987	-0.000295	-0.00956	11.8867
4.42987	-0.00029	-0.00938	11.8721
4.42987	-0.000285	-0.0092	11.8779
4.42987	-0.00028	-0.00903	11.8833
4.42987	-0.000275	-0.00885	11.8701
4.42987	-0.00027	-0.00867	11.8354
4.42987	-0.000265	-0.0085	11.7882
4.42987	-0.00026	-0.00832	11.7708
4.42987	-0.000255	-0.00815	11.7736
4.42987	-0.00025	-0.00797	11.7698
4.42987	-0.000245	-0.0078	11.728
4.42987	-0.00024	-0.00762	11.6714
4.42987	-0.000235	-0.00745	11.5995
4.42987	-0.00023	-0.00728	11.5877
4.42987	-0.000225	-0.0071	11.6056
4.42987	-0.00022	-0.00693	11.5938
4.42987	-0.000215	-0.00676	11.5276
4.42987	-0.00021	-0.00658	11.4757
4.42987	-0.000205	-0.00641	11.4329
4.42987	-0.0002	-0.00624	11.4372
4.42987	-0.000195	-0.00607	11.4698
4.42987	-0.00019	-0.00589	11.4599
4.42987	-0.000185	-0.00572	11.4249
4.42987	-0.00018	-0.00555	11.3991
4.42987	-0.000175	-0.00538	11.3851
4.42987	-0.00017	-0.00521	11.4067
4.42987	-0.000165	-0.00504	11.4354
4.42987	-0.00016	-0.00486	11.4321
4.42987	-0.000155	-0.00469	11.4041
4.42987	-0.00015	-0.00452	11.4074
4.42987	-0.000145	-0.00435	11.4596
4.42987	-0.00014	-0.00418	11.5152
4.42987	-0.000135	-0.004	11.5854
4.42987	-0.00013	-0.00383	11.6414
4.42987	-0.000125	-0.00365	11.7107
4.42987	-0.00012	-0.00347	11.8297
4.42987	-0.000115	-0.00329	12.0578
4.42987	-0.00011	-0.00311	12.2993
4.42987	-0.000105	-0.00292	12.628
4.42987	-0.0001	-0.00273	12.9441
4.42987	-9.5e-05	-0.00253	13.4379
4.42987	-9e-05	-0.00233	13.9356
4.42987	-8.5e-05	-0.00212	14.7143
4.42987	-8e-05	-0.00194	14.7778
4.42987	-7.5e-05	-0.00175	14.7061
4.42987	-7e-05	-0.00159	14.1332
4.42987	-6.5e-05	-0.00142	13.0078
4.42987	-6e-05	-0.00127	12.064
4.42987	-5.5e-05	-0.00111	10.2851
4.42987	-5e-05	-0.000963132	9.0196
4.42987	-4.5e-05	-0.00081448	6.88995
4.42987	-4e-05	-0.000671857	5.48904
4.42987	-3.5e-05	-0.000564289	4.16536
4.42987	-3e-05	-0.00045915	3.32374
4.42987	-2.5e-05	-0.000374743	2.53401
4.42987	-2e-05	-0.00029271	2.02094
4.42987	-1.5e-05	-0.000224809	1.57151
4.42987	-1e-05	-0.000155243	1.32653
4.42987	-5e-06	-9.52533e-05	1.18607
4.42987	-2.2e-11	-3.04618e-05	1.18603
4.42987	5e-06	3.11652e-05	1.27905
4.42987	1e-05	9.80302e-05	1.43158
4.42987	1.5e-05	0.000163095	1.72549
4.42987	2e-05	0.000239617	2.09935
4.42987	2.5e-05	0.000315567	2.73815
4.42987	3e-05	0.000411131	3.46872
4.42987	3.5e-05	0.000508932	4.61402
4.42987	4e-05	0.000633796	5.76947
4.42987	4.5e-05	0.00076458	7.49799
4.42987	5e-05	0.000912797	8.84286
4.42987	5.5e-05	0.00107	10.8325
4.42987	6e-05	0.00122	11.9117
4.42987	6.5e-05	0.00138	13.3021
4.42987	7e-05	0.00154	13.9919
4.42987	7.5e-05	0.00171	14.486
4.42987	8e-05	0.00189	14.7061
4.42987	8.5e-05	0.00209	14.2107
4.42987	9e-05	0.00229	13.8669
4.42987	9.5e-05	0.00249	13.3
4.42987	0.0001	0.00268	12.9023
4.42987	0.000105	0.00287	12.4673
4.42987	0.00011	0.00306	12.2088
4.42987	0.000115	0.00324	12.0047
4.42987	0.00012	0.00342	11.8688
4.42987	0.000125	0.0036	11.7309
4.42987	0.00013	0.00378	11.6214
4.42987	0.000135	0.00395	11.5147
4.42987	0.00014	0.00413	11.4775
4.42987	0.000145	0.0043	11.4892
4.42987	0.00015	0.00447	11.4825
4.42987	0.000155	0.00464	11.4366
4.42987	0.00016	0.00482	11.3966
4.42987	0.000165	0.00499	11.3701
4.42987	0.00017	0.00516	11.3823
4.42987	0.000175	0.00533	11.418
4.42987	0.00018	0.0055	11.4218
4.42987	0.000185	0.00567	11.4016
4.42987	0.00019	0.00585	11.3899
4.42987	0.000195	0.00602	11.411
4.42987	0.0002	0.00619	11.45
4.42987	0.000205	0.00636	11.503
4.42987	0.00021	0.00653	11.5157
4.42987	0.000215	0.0067	11.5072
4.42987	0.00022	0.00688	11.5237
4.42987	0.000225	0.00705	11.5805
4.42987	0.00023	0.00722	11.6202
4.42987	0.000235	0.0074	11.6312
4.42987	0.00024	0.00757	11.6312
4.42987	0.000245	0.00775	11.6396
4.42987	0.00025	0.00792	11.6655
4.42987	0.000255	0.0081	11.7372
4.42987	0.00026	0.00827	11.7779
4.42987	0.000265	0.00844	11.7849
4.42987	0.00027	0.00862	11.7809
4.42987	0.000275	0.0088	11.7895
4.42987	0.00028	0.00897	11.8312
4.42987	0.000285	0.00915	11.9072
4.42987	0.00029	0.00933	11.9247
4.42987	0.000295	0.0095	11.9008
4.42987	0.0003	0.00968	11.894
4.42987	0.000305	0.00986	11.9158
4.4199	-0.0003	-0.00973	11.9403
4.4199	-0.000295	-0.00956	11.9361
4.4199	-0.00029	-0.00938	11.9121
4.4199	-0.000285	-0.0092	11.8579
4.4199	-0.00028	-0.00903	11.8378
4.4199	-0.000275	-0.00885	11.8488
4.4199	-0.00027	-0.00867	11.8513
4.4199	-0.000265	-0.0085	11.8431
4.4199	-0.00026	-0.00832	11.8101
4.4199	-0.000255	-0.00815	11.742
4.4199	-0.00025	-0.00797	11.7151
4.4199	-0.000245	-0.0078	11.7075
4.4199	-0.00024	-0.00762	11.7028
4.4199	-0.000235	-0.00745	11.6668
4.4199	-0.00023	-0.00728	11.6106
4.4199	-0.000225	-0.0071	11.5405
4.4199	-0.00022	-0.00693	11.5278
4.4199	-0.000215	-0.00675	11.5434
4.4199	-0.00021	-0.00658	11.533
4.4199	-0.000205	-0.00641	11.4863
4.4199	-0.0002	-0.00624	11.4481
4.4199	-0.000195	-0.00607	11.416
4.4199	-0.00019	-0.00589	11.4179
4.4199	-0.000185	-0.00572	11.439
4.4199	-0.00018	-0.00555	11.441
4.4199	-0.000175	-0.00538	11.4091
4.4199	-0.00017	-0.00521	11.3821
4.4199	-0.000165	-0.00504	11.3859
4.4199	-0.00016	-0.00486	11.4132
4.4199	-0.000155	-0.00469	11.4539
4.4199	-0.00015	-0.00452	11.4619
4.4199	-0.000145	-0.00435	11.4493
4.4199	-0.00014	-0.00418	11.4772
4.4199	-0.000135	-0.004	11.5559
4.4199	-0.00013	-0.00383	11.6426
4.4199	-0.000125	-0.00365	11.7524
4.4199	-0.00012	-0.00347	11.8582
4.4199	-0.000115	-0.00329	12.0216
4.4199	-0.00011	-0.00311	12.2574
4.4199	-0.000105	-0.00292	12.6595
4.4199	-0.0001	-0.00273	13.0137
4.4199	-9.5e-05	-0.00253	13.5061
4.4199	-9e-05	-0.00233	13.957
4.4199	-8.5e-05	-0.00212	14.6601
4.4199	-8e-05	-0.00194	14.7222
4.4199	-7.5e-05	-0.00174	14.6981
4.4199	-7e-05	-0.00159	14.1572
4.4199	-6.5e-05	-0.00142	13.0225
4.4199	-6e-05	-0.00127	12.0583
4.4199	-5.5e-05	-0.00111	10.2265
4.4199	-5e-05	-0.000956066	8.94071
4.4199	-4.5e-05	-0.000808723	6.88119
4.4199	-4e-05	-0.000669074	5.49396
4.4199	-3.5e-05	-0.000562598	4.1391
4.4199	-3e-05	-0.000457976	3.28855
4.4199	-2.5e-05	-0.000375289	2.51829
4.4199	-2e-05	-0.000293256	2.0467
4.4199	-1.5e-05	-0.0002241	1.63004
4.4199	-1e-05	-0.00015508	1.37376
4.4199	-5e-06	-9.42985e-05	1.17636
4.4199	-2.2e-11	-2.9507e-05	1.12825
4.4199	5e-06	2.98829e-05	1.20571
4.4199	1e-05	9.6857e-05	1.3893
4.4199	1.5e-05	0.000162222	1.72917
4.4199	2e-05	0.000238553	2.12235
4.4199	2.5e-05	0.000315812	2.75025
4.4199	3e-05	0.000411185	3.44828
4.4199	3.5e-05	0.000507486	4.57719
4.4199	4e-05	0.000632186	5.74585
4.4199	4.5e-05	0.000762998	7.49076
4.4199	5e-05	0.000910477	8.83235
4.4199	5.5e-05	0.00107	10.8251
4.4199	6e-05	0.00122	11.9223
4.4199	6.5e-05	0.00138	13.3649
4.4199	7e-05	0.00153	14.0981
4.4199	7.5e-05	0.00171	14.5711
4.4199	8e-05	0.00189	14.753
4.4199	8.5e-05	0.00209	14.2061
4.4199	9e-05	0.00229	13.8378
4.4199	9.5e-05	0.00249	13.3036
4.4199	0.0001	0.00269	12.9328
4.4199	0.000105	0.00288	12.5064
4.4199	0.00011	0.00306	12.2248
4.4199	0.000115	0.00324	11.9794
4.4199	0.00012	0.00343	11.8468
4.4199	0.000125	0.0036	11.7323
4.4199	0.00013	0.00378	11.6351
4.4199	0.000135	0.00395	11.5237
4.4199	0.00014	0.00413	11.4643
4.4199	0.000145	0.0043	11.4495
4.4199	0.00015	0.00447	11.4457
4.4199	0.000155	0.00464	11.4418
4.4199	0.00016	0.00481	11.4192
4.4199	0.000165	0.00499	11.3694
4.4199	0.00017	0.00516	11.358
4.4199	0.000175	0.00533	11.3929
4.4199	0.00018	0.0055	11.4174
4.4199	0.000185	0.00567	11.4222
4.4199	0.00019	0.00584	11.4133
4.4199	0.000195	0.00601	11.4001
4.4199	0.0002	0.00619	11.4269
4.4199	0.000205	0.00636	11.4978
4.4199	0.00021	0.00653	11.5294
4.4199	0.000215	0.00671	11.5333
4.4199	0.00022	0.00688	11.5244
4.4199	0.000225	0.00705	11.5329
4.4199	0.00023	0.00722	11.574
4.4199	0.000235	0.0074	11.6489
4.4199	0.00024	0.00757	11.6753
4.4199	0.000245	0.00775	11.6588
4.4199	0.00025	0.00792	11.662
4.4199	0.000255	0.0081	11.7049
4.4199	0.00026	0.00827	11.7521
4.4199	0.000265	0.00845	11.8082
4.4199	0.00027	0.00862	11.8203
4.4199	0.000275	0.0088	11.8117
4.4199	0.00028	0.00897	11.8209
4.4199	0.000285	0.00915	11.8649
4.4199	0.00029	0.00933	11.9055
4.4199	0.000295	0.0095	11.9409
4.4199	0.0003	0.00968	11.934
4.4199	0.000305	0.00986	11.9099
4.40974	-0.0003	-0.00973	11.8881
4.40974	-0.000295	-0.00956	11.887
4.40974	-0.00029	-0.00938	11.8987
4.40974	-0.000285	-0.0092	11.9077
4.40974	-0.00028	-0.00903	11.8843
4.40974	-0.000275	-0.00885	11.8189
4.40974	-0.00027	-0.00867	11.7941
4.40974	-0.000265	-0.0085	11.8046
4.40974	-0.00026	-0.00832	11.8008
4.40974	-0.000255	-0.00815	11.7756
4.40974	-0.00025	-0.00797	11.7317
4.40974	-0.000245	-0.0078	11.6719
4.40974	-0.00024	-0.00762	11.6615
4.40974	-0.000235	-0.00745	11.6653
4.40974	-0.00023	-0.00728	11.6449
4.40974	-0.000225	-0.0071	11.5771
4.40974	-0.00022	-0.00693	11.5305
4.40974	-0.000215	-0.00675	11.5009
4.40974	-0.00021	-0.00658	11.499
4.40974	-0.000205	-0.00641	11.5037
4.40974	-0.0002	-0.00624	11.4796
4.40974	-0.000195	-0.00607	11.4281
4.40974	-0.00019	-0.00589	11.404
4.40974	-0.000185	-0.00572	11.4143
4.40974	-0.00018	-0.00555	11.4318
4.40974	-0.000175	-0.00538	11.4311
4.40974	-0.00017	-0.00521	11.4135
4.40974	-0.000165	-0.00504	11.3837
4.40974	-0.00016	-0.00486	11.3861
4.40974	-0.000155	-0.00469	11.4252
4.40974	-0.00015	-0.00452	11.463
4.40974	-0.000145	-0.00435	11.4793
4.40974	-0.00014	-0.00417	11.484
4.40974	-0.000135	-0.004	11.5245
4.40974	-0.00013	-0.00383	11.6145
4.40974	-0.000125	-0.00365	11.7617
4.40974	-0.00012	-0.00347	11.8897
4.40974	-0.000115	-0.00329	12.0593
4.40974	-0.00011	-0.0031	12.2692
4.40974	-0.000105	-0.00292	12.6245
4.40974	-0.0001	-0.00273	12.991
4.40974	-9.5e-05	-0.00253	13.5473
4.40974	-9e-05	-0.00232	14.035
4.40974	-8.5e-05	-0.00212	14.742
4.40974	-8e-05	-0.00193	14.763
4.40974	-7.5e-05	-0.00174	14.7124
4.40974	-7e-05	-0.00158	14.1984
4.40974	-6.5e-05	-0.00141	13.0996
4.40974	-6e-05	-0.00126	12.1133
4.40974	-5.5e-05	-0.00111	10.2316
4.40974	-5e-05	-0.000956557	8.93348
4.40974	-4.5e-05	-0.00080826	6.81855
4.40974	-4e-05	-0.000665773	5.43037
4.40974	-3.5e-05	-0.000558042	4.11923
4.40974	-3e-05	-0.000455003	3.24609
4.40974	-2.5e-05	-0.000373898	2.43845
4.40974	-2e-05	-0.000291728	1.97387
4.40974	-1.5e-05	-0.000223772	1.60708
4.40974	-1e-05	-0.000155734	1.38476
4.40974	-5e-06	-9.37529e-05	1.18112
4.40974	-2.2e-11	-2.86886e-05	1.11322
4.40974	5e-06	3.04285e-05	1.17355
4.40974	1e-05	9.71299e-05	1.34673
4.40974	1.5e-05	0.00016154	1.68895
4.40974	2e-05	0.000237025	2.08545
4.40974	2.5e-05	0.000313848	2.70711
4.40974	3e-05	0.000406848	3.36785
4.40974	3.5e-05	0.000501594	4.41161
4.40974	4e-05	0.000629377	5.60905
4.40974	4.5e-05	0.000761279	7.45859
4.40974	5e-05	0.000908759	8.84449
4.40974	5.5e-05	0.00107	10.8528
4.40974	6e-05	0.00121	11.9132
4.40974	6.5e-05	0.00138	13.2896
4.40974	7e-05	0.00153	14.0157
4.40974	7.5e-05	0.00171	14.5752
4.40974	8e-05	0.00188	14.7958
4.40974	8.5e-05	0.00208	14.2513
4.40974	9e-05	0.00229	13.8863
4.40974	9.5e-05	0.00248	13.317
4.40974	0.0001	0.00268	12.9448
4.40974	0.000105	0.00287	12.5348
4.40974	0.00011	0.00306	12.2414
4.40974	0.000115	0.00324	11.9703
4.40974	0.00012	0.00343	11.8249
4.40974	0.000125	0.0036	11.7307
4.40974	0.00013	0.00378	11.657
4.40974	0.000135	0.00395	11.5588
4.40974	0.00014	0.00413	11.4849
4.40974	0.000145	0.0043	11.4413
4.40974	0.00015	0.00447	11.445
4.40974	0.000155	0.00464	11.4613
4.40974	0.00016	0.00481	11.4425
4.40974	0.000165	0.00499	11.3911
4.40974	0.00017	0.00516	11.3656
4.40974	0.000175	0.00533	11.3787
4.40974	0.00018	0.0055	11.4084
4.40974	0.000185	0.00567	11.435
4.40974	0.00019	0.00584	11.4243
4.40974	0.000195	0.00601	11.4071
4.40974	0.0002	0.00619	11.4316
4.40974	0.000205	0.00636	11.4908
4.40974	0.00021	0.00653	11.5238
4.40974	0.000215	0.0067	11.5285
4.40974	0.00022	0.00688	11.5242
4.40974	0.000225	0.00705	11.5398
4.40974	0.00023	0.00722	11.5808
4.40974	0.000235	0.0074	11.6519
4.40974	0.00024	0.00757	11.6722
4.40974	0.000245	0.00775	11.6642
4.40974	0.00025	0.00792	11.6684
4.40974	0.000255	0.00809	11.7097
4.40974	0.00026	0.00827	11.7579
4.40974	0.000265	0.00844	11.8109
4.40974	0.00027	0.00862	11.8281
4.40974	0.000275	0.0088	11.8063
4.40974	0.00028	0.00897	11.8131
4.40974	0.000285	0.00915	11.8751
4.40974	0.00029	0.00933	11.9109
4.40974	0.000295	0.0095	11.9401
4.40974	0.0003	0.00968	11.9384
4.40974	0.000305	0.00986	11.9127
4.39993	-0.0003	-0.00973	11.8845
4.39993	-0.000295	-0.00956	11.906
4.39993	-0.00029	-0.00938	11.9187
4.39993	-0.000285	-0.0092	11.9011
4.39993	-0.00028	-0.00903	11.8684
4.39993	-0.000275	-0.00885	11.8068
4.39993	-0.00027	-0.00867	11.7924
4.39993	-0.000265	-0.0085	11.8107
4.39993	-0.00026	-0.00832	11.8107
4.39993	-0.000255	-0.00815	11.7722
4.39993	-0.00025	-0.00797	11.7227
4.39993	-0.000245	-0.0078	11.6667
4.39993	-0.00024	-0.00762	11.6549
4.39993	-0.000235	-0.00745	11.6634
4.39993	-0.00023	-0.00727	11.6374
4.39993	-0.000225	-0.0071	11.5704
4.39993	-0.00022	-0.00693	11.5304
4.39993	-0.000215	-0.00676	11.5015
4.39993	-0.00021	-0.00658	11.4958
4.39993	-0.000205	-0.00641	11.492
4.39993	-0.0002	-0.00624	11.475
4.39993	-0.000195	-0.00607	11.4273
4.39993	-0.00019	-0.00589	11.4023
4.39993	-0.000185	-0.00572	11.422
4.39993	-0.00018	-0.00555	11.4381
4.39993	-0.000175	-0.00538	11.417
4.39993	-0.00017	-0.00521	11.3901
4.39993	-0.000165	-0.00504	11.3735
4.39993	-0.00016	-0.00486	11.3919
4.39993	-0.000155	-0.00469	11.4404
4.39993	-0.00015	-0.00452	11.4664
4.39993	-0.000145	-0.00435	11.4632
4.39993	-0.00014	-0.00417	11.4749
4.39993	-0.000135	-0.004	11.5303
4.39993	-0.00013	-0.00383	11.6184
4.39993	-0.000125	-0.00365	11.7617
4.39993	-0.00012	-0.00347	11.8892
4.39993	-0.000115	-0.00329	12.062
4.39993	-0.00011	-0.00311	12.2733
4.39993	-0.000105	-0.00292	12.6309
4.39993	-0.0001	-0.00273	12.9936
4.39993	-9.5e-05	-0.00253	13.5328
4.39993	-9e-05	-0.00232	14.0238
4.39993	-8.5e-05	-0.00212	14.7502
4.39993	-8e-05	-0.00193	14.7981
4.39993	-7.5e-05	-0.00174	14.7646
4.39993	-7e-05	-0.00158	14.2271
4.39993	-6.5e-05	-0.00141	13.1088
4.39993	-6e-05	-0.00126	12.1164
4.39993	-5.5e-05	-0.0011	10.2175
4.39993	-5e-05	-0.000954948	8.90765
4.39993	-4.5e-05	-0.000807551	6.79503
4.39993	-4e-05	-0.000665637	5.41393
4.39993	-3.5e-05	-0.000557742	4.09347
4.39993	-3e-05	-0.000454185	3.22081
4.39993	-2.5e-05	-0.000372834	2.42173
4.39993	-2e-05	-0.00029091	1.95384
4.39993	-1.5e-05	-0.000222517	1.56205
4.39993	-1e-05	-0.000153934	1.32652
4.39993	-5e-06	-9.32618e-05	1.15411
4.39993	-2.2e-11	-2.95342e-05	1.10461
4.39993	5e-06	2.93919e-05	1.16261
4.39993	1e-05	9.60933e-05	1.33767
4.39993	1.5e-05	0.00016053	1.68222
4.39993	2e-05	0.000236125	2.08156
4.39993	2.5e-05	0.000313139	2.70556
4.39993	3e-05	0.000406139	3.3644
4.39993	3.5e-05	0.000500584	4.41362
4.39993	4e-05	0.000627003	5.59597
4.39993	4.5e-05	0.00075776	7.41434
4.39993	5e-05	0.000905185	8.80027
4.39993	5.5e-05	0.00106	10.8133
4.39993	6e-05	0.00121	11.8977
4.39993	6.5e-05	0.00137	13.3138
4.39993	7e-05	0.00153	14.0456
4.39993	7.5e-05	0.00171	14.5856
4.39993	8e-05	0.00188	14.7963
4.39993	8.5e-05	0.00209	14.2603
4.39993	9e-05	0.00229	13.8953
4.39993	9.5e-05	0.00248	13.3433
4.39993	0.0001	0.00268	12.972
4.39993	0.000105	0.00287	12.5526
4.39993	0.00011	0.00306	12.2662
4.39993	0.000115	0.00324	11.985
4.39993	0.00012	0.00342	11.8378
4.39993	0.000125	0.0036	11.7412
4.39993	0.00013	0.00378	11.6538
4.39993	0.000135	0.00395	11.5502
4.39993	0.00014	0.00413	11.4848
4.39993	0.000145	0.0043	11.445
4.39993	0.00015	0.00447	11.4369
4.39993	0.000155	0.00464	11.444
4.39993	0.00016	0.00481	11.4327
4.39993	0.000165	0.00499	11.3969
4.39993	0.00017	0.00516	11.3756
4.39993	0.000175	0.00533	11.3785
4.39993	0.00018	0.0055	11.4002
4.39993	0.000185	0.00567	11.4339
4.39993	0.00019	0.00584	11.4391
4.39993	0.000195	0.00601	11.4189
4.39993	0.0002	0.00619	11.4193
4.39993	0.000205	0.00636	11.4613
4.39993	0.00021	0.00653	11.4986
4.39993	0.000215	0.0067	11.5337
4.39993	0.00022	0.00688	11.5445
4.39993	0.000225	0.00705	11.5492
4.39993	0.00023	0.00722	11.5761
4.39993	0.000235	0.0074	11.6308
4.39993	0.00024	0.00757	11.6699
4.39993	0.000245	0.00775	11.6963
4.39993	0.00025	0.00792	11.6891
4.39993	0.000255	0.00809	11.6922
4.39993	0.00026	0.00827	11.7343
4.39993	0.000265	0.00844	11.806
4.39993	0.00027	0.00862	11.8298
4.39993	0.000275	0.0088	11.815
4.39993	0.00028	0.00897	11.8171
4.39993	0.000285	0.00915	11.8682
4.39993	0.00029	0.00932	11.9088
4.39993	0.000295	0.0095	11.9395
4.39993	0.0003	0.00968	11.9406
4.39993	0.000305	0.00986	11.918
4.38993	-0.0003	-0.00973	11.9247
4.38993	-0.000295	-0.00955	11.9275
4.38993	-0.00029	-0.00938	11.9139
4.38993	-0.000285	-0.0092	11.8737
4.38993	-0.00028	-0.00902	11.8419
4.38993	-0.000275	-0.00885	11.8302
4.38993	-0.00027	-0.00867	11.8356
4.38993	-0.000265	-0.0085	11.8359
4.38993	-0.00026	-0.00832	11.7996
4.38993	-0.000255	-0.00815	11.7237
4.38993	-0.00025	-0.00797	11.6935
4.38993	-0.000245	-0.0078	11.6867
4.38993	-0.00024	-0.00762	11.6829
4.38993	-0.000235	-0.00745	11.6461
4.38993	-0.00023	-0.00727	11.6008
4.38993	-0.000225	-0.0071	11.544
4.38993	-0.00022	-0.00693	11.5232
4.38993	-0.000215	-0.00675	11.5349
4.38993	-0.00021	-0.00658	11.534
4.38993	-0.000205	-0.00641	11.4865
4.38993	-0.0002	-0.00624	11.4431
4.38993	-0.000195	-0.00607	11.4172
4.38993	-0.00019	-0.00589	11.4248
4.38993	-0.000185	-0.00572	11.4452
4.38993	-0.00018	-0.00555	11.433
4.38993	-0.000175	-0.00538	11.3863
4.38993	-0.00017	-0.00521	11.3753
4.38993	-0.000165	-0.00504	11.4009
4.38993	-0.00016	-0.00486	11.424
4.38993	-0.000155	-0.00469	11.4444
4.38993	-0.00015	-0.00452	11.4444
4.38993	-0.000145	-0.00435	11.4459
4.38993	-0.00014	-0.00417	11.4841
4.38993	-0.000135	-0.004	11.569
4.38993	-0.00013	-0.00383	11.6571
4.38993	-0.000125	-0.00365	11.756
4.38993	-0.00012	-0.00347	11.8632
4.38993	-0.000115	-0.00329	12.0376
4.38993	-0.00011	-0.0031	12.2767
4.38993	-0.000105	-0.00292	12.6795
4.38993	-0.0001	-0.00273	13.0285
4.38993	-9.5e-05	-0.00253	13.5256
4.38993	-9e-05	-0.00232	14.0044
4.38993	-8.5e-05	-0.00212	14.7558
4.38993	-8e-05	-0.00193	14.8154
4.38993	-7.5e-05	-0.00174	14.7632
4.38993	-7e-05	-0.00158	14.196
4.38993	-6.5e-05	-0.00142	13.0294
4.38993	-6e-05	-0.00126	12.0581
4.38993	-5.5e-05	-0.0011	10.2147
4.38993	-5e-05	-0.000954211	8.92036
4.38993	-4.5e-05	-0.000805313	6.79448
4.38993	-4e-05	-0.000663891	5.37093
4.38993	-3.5e-05	-0.000558642	4.04192
4.38993	-3e-05	-0.000455003	3.21123
4.38993	-2.5e-05	-0.000372834	2.46044
4.38993	-2e-05	-0.000291919	1.99021
4.38993	-1.5e-05	-0.000223827	1.57428
4.38993	-1e-05	-0.000155653	1.32223
4.38993	-5e-06	-9.54442e-05	1.12412
4.38993	-2.2e-11	-2.99162e-05	1.09818
4.38993	5e-06	3.00466e-05	1.21692
4.38993	1e-05	9.50565e-05	1.38164
4.38993	1.5e-05	0.00015963	1.65687
4.38993	2e-05	0.000235825	2.02228
4.38993	2.5e-05	0.000311393	2.64861
4.38993	3e-05	0.000405866	3.35931
4.38993	3.5e-05	0.000502439	4.47561
4.38993	4e-05	0.000627849	5.64427
4.38993	4.5e-05	0.000759097	7.39712
4.38993	5e-05	0.00090794	8.75948
4.38993	5.5e-05	0.00106	10.7997
4.38993	6e-05	0.00121	11.8988
4.38993	6.5e-05	0.00137	13.3414
4.38993	7e-05	0.00153	14.0727
4.38993	7.5e-05	0.00171	14.5574
4.38993	8e-05	0.00188	14.7667
4.38993	8.5e-05	0.00208	14.2673
4.38993	9e-05	0.00229	13.9151
4.38993	9.5e-05	0.00249	13.3451
4.38993	0.0001	0.00268	12.9436
4.38993	0.000105	0.00287	12.5094
4.38993	0.00011	0.00306	12.2447
4.38993	0.000115	0.00324	12.0243
4.38993	0.00012	0.00342	11.8832
4.38993	0.000125	0.0036	11.7243
4.38993	0.00013	0.00378	11.6105
4.38993	0.000135	0.00395	11.5194
4.38993	0.00014	0.00413	11.4841
4.38993	0.000145	0.0043	11.4825
4.38993	0.00015	0.00447	11.465
4.38993	0.000155	0.00464	11.4191
4.38993	0.00016	0.00481	11.3828
4.38993	0.000165	0.00498	11.3758
4.38993	0.00017	0.00516	11.396
4.38993	0.000175	0.00533	11.427
4.38993	0.00018	0.0055	11.4247
4.38993	0.000185	0.00567	11.3897
4.38993	0.00019	0.00584	11.3884
4.38993	0.000195	0.00601	11.4243
4.38993	0.0002	0.00619	11.4563
4.38993	0.000205	0.00636	11.4905
4.38993	0.00021	0.00653	11.4995
4.38993	0.000215	0.0067	11.5026
4.38993	0.00022	0.00688	11.5271
4.38993	0.000225	0.00705	11.5879
4.38993	0.00023	0.00722	11.6195
4.38993	0.000235	0.0074	11.6188
4.38993	0.00024	0.00757	11.6146
4.38993	0.000245	0.00774	11.6347
4.38993	0.00025	0.00792	11.6794
4.38993	0.000255	0.00809	11.7464
4.38993	0.00026	0.00827	11.7711
4.38993	0.000265	0.00844	11.7703
4.38993	0.00027	0.00862	11.7744
4.38993	0.000275	0.0088	11.8118
4.38993	0.00028	0.00897	11.8506
4.38993	0.000285	0.00915	11.8846
4.38993	0.00029	0.00932	11.886
4.38993	0.000295	0.0095	11.8817
4.38993	0.0003	0.00968	11.9007
4.38993	0.000305	0.00986	11.9553
4.37993	-0.0003	-0.00973	11.9469
4.37993	-0.000295	-0.00955	11.9216
4.37993	-0.00029	-0.00938	11.89
4.37993	-0.000285	-0.0092	11.8436
4.37993	-0.00028	-0.00902	11.842
4.37993	-0.000275	-0.00885	11.8622
4.37993	-0.00027	-0.00867	11.8525
4.37993	-0.000265	-0.00849	11.8014
4.37993	-0.00026	-0.00832	11.7566
4.37993	-0.000255	-0.00814	11.733
4.37993	-0.00025	-0.00797	11.7339
4.37993	-0.000245	-0.0078	11.731
4.37993	-0.00024	-0.00762	11.7004
4.37993	-0.000235	-0.00745	11.6254
4.37993	-0.00023	-0.00727	11.5838
4.37993	-0.000225	-0.0071	11.5667
4.37993	-0.00022	-0.00693	11.5634
4.37993	-0.000215	-0.00675	11.5479
4.37993	-0.00021	-0.00658	11.5092
4.37993	-0.000205	-0.00641	11.4406
4.37993	-0.0002	-0.00624	11.4241
4.37993	-0.000195	-0.00606	11.4497
4.37993	-0.00019	-0.00589	11.4545
4.37993	-0.000185	-0.00572	11.4226
4.37993	-0.00018	-0.00555	11.3911
4.37993	-0.000175	-0.00538	11.3677
4.37993	-0.00017	-0.00521	11.3827
4.37993	-0.000165	-0.00503	11.4223
4.37993	-0.00016	-0.00486	11.4393
4.37993	-0.000155	-0.00469	11.4332
4.37993	-0.00015	-0.00452	11.4233
4.37993	-0.000145	-0.00435	11.4263
4.37993	-0.00014	-0.00417	11.4777
4.37993	-0.000135	-0.004	11.5915
4.37993	-0.00013	-0.00383	11.6758
4.37993	-0.000125	-0.00365	11.7498
4.37993	-0.00012	-0.00347	11.8471
4.37993	-0.000115	-0.00329	12.0456
4.37993	-0.00011	-0.0031	12.2989
4.37993	-0.000105	-0.00292	12.6892
4.37993	-0.0001	-0.00272	13.0534
4.37993	-9.5e-05	-0.00253	13.577
4.37993	-9e-05	-0.00232	14.0713
4.37993	-8.5e-05	-0.00211	14.8483
4.37993	-8e-05	-0.00193	14.8811
4.37993	-7.5e-05	-0.00174	14.7946
4.37993	-7e-05	-0.00158	14.2171
4.37993	-6.5e-05	-0.00141	13.0247
4.37993	-6e-05	-0.00126	12.044
4.37993	-5.5e-05	-0.0011	10.1967
4.37993	-5e-05	-0.000953638	8.90425
4.37993	-4.5e-05	-0.000804141	6.75337
4.37993	-4e-05	-0.000661708	5.3218
4.37993	-3.5e-05	-0.000556187	4.00065
4.37993	-3e-05	-0.00045252	3.17046
4.37993	-2.5e-05	-0.000370324	2.42045
4.37993	-2e-05	-0.000289573	1.94735
4.37993	-1.5e-05	-0.000222054	1.53841
4.37993	-1e-05	-0.00015407	1.2972
4.37993	-5e-06	-9.4053e-05	1.11705
4.37993	-2.2e-11	-2.9507e-05	1.08829
4.37993	5e-06	2.98557e-05	1.19146
4.37993	1e-05	9.5684e-05	1.37125
4.37993	1.5e-05	0.000160776	1.67997
4.37993	2e-05	0.000235198	2.02606
4.37993	2.5e-05	0.000309401	2.60878
4.37993	3e-05	0.000403629	3.31237
4.37993	3.5e-05	0.000499357	4.43408
4.37993	4e-05	0.000624439	5.61501
4.37993	4.5e-05	0.000755878	7.37336
4.37993	5e-05	0.000905049	8.74139
4.37993	5.5e-05	0.00106	10.7871
4.37993	6e-05	0.00121	11.9008
4.37993	6.5e-05	0.00137	13.3668
4.37993	7e-05	0.00153	14.0929
4.37993	7.5e-05	0.00171	14.6056
4.37993	8e-05	0.00188	14.8252
4.37993	8.5e-05	0.00208	14.3041
4.37993	9e-05	0.00228	13.9575
4.37993	9.5e-05	0.00248	13.3993
4.37993	0.0001	0.00268	12.9978
4.37993	0.000105	0.00287	12.5222
4.37993	0.00011	0.00306	12.2255
4.37993	0.000115	0.00324	12.0066
4.37993	0.00012	0.00342	11.8726
4.37993	0.000125	0.0036	11.7394
4.37993	0.00013	0.00378	11.6393
4.37993	0.000135	0.00395	11.5357
4.37993	0.00014	0.00412	11.481
4.37993	0.000145	0.0043	11.4678
4.37993	0.00015	0.00447	11.4668
4.37993	0.000155	0.00464	11.4466
4.37993	0.00016	0.00481	11.4122
4.37993	0.000165	0.00498	11.3725
4.37993	0.00017	0.00516	11.3681
4.37993	0.000175	0.00533	11.3984
4.37993	0.00018	0.0055	11.4201
4.37993	0.000185	0.00567	11.4116
4.37993	0.00019	0.00584	11.3933
4.37993	0.000195	0.00601	11.4004
4.37993	0.0002	0.00619	11.4333
4.37993	0.000205	0.00636	11.4901
4.37993	0.00021	0.00653	11.5208
4.37993	0.000215	0.0067	11.5286
4.37993	0.00022	0.00688	11.5286
4.37993	0.000225	0.00705	11.5528
4.37993	0.00023	0.00722	11.5915
4.37993	0.000235	0.0074	11.654
4.37993	0.00024	0.00757	11.669
4.37993	0.000245	0.00774	11.6548
4.37993	0.00025	0.00792	11.6679
4.37993	0.000255	0.00809	11.7139
4.37993	0.00026	0.00827	11.7518
4.37993	0.000265	0.00844	11.7915
4.37993	0.00027	0.00862	11.8045
4.37993	0.000275	0.00879	11.8037
4.37993	0.00028	0.00897	11.8242
4.37993	0.000285	0.00915	11.8761
4.37993	0.00029	0.00932	11.9091
4.37993	0.000295	0.0095	11.9258
4.37993	0.0003	0.00968	11.9175
4.37993	0.000305	0.00985	11.8996
4.3699	-0.0003	-0.00973	11.8954
4.3699	-0.000295	-0.00955	11.8724
4.3699	-0.00029	-0.00938	11.8743
4.3699	-0.000285	-0.0092	11.895
4.3699	-0.00028	-0.00902	11.8891
4.3699	-0.000275	-0.00885	11.8454
4.3699	-0.00027	-0.00867	11.8042
4.3699	-0.000265	-0.0085	11.7819
4.3699	-0.00026	-0.00832	11.7833
4.3699	-0.000255	-0.00815	11.7721
4.3699	-0.00025	-0.00797	11.7452
4.3699	-0.000245	-0.0078	11.6838
4.3699	-0.00024	-0.00762	11.6475
4.3699	-0.000235	-0.00745	11.6419
4.3699	-0.00023	-0.00727	11.6352
4.3699	-0.000225	-0.0071	11.5971
4.3699	-0.00022	-0.00693	11.5519
4.3699	-0.000215	-0.00676	11.4887
4.3699	-0.00021	-0.00658	11.468
4.3699	-0.000205	-0.00641	11.475
4.3699	-0.0002	-0.00624	11.4788
4.3699	-0.000195	-0.00607	11.4553
4.3699	-0.00019	-0.00589	11.4209
4.3699	-0.000185	-0.00572	11.3844
4.3699	-0.00018	-0.00555	11.3944
4.3699	-0.000175	-0.00538	11.4333
4.3699	-0.00017	-0.00521	11.4318
4.3699	-0.000165	-0.00503	11.4083
4.3699	-0.00016	-0.00486	11.3975
4.3699	-0.000155	-0.00469	11.4031
4.3699	-0.00015	-0.00452	11.4309
4.3699	-0.000145	-0.00435	11.4737
4.3699	-0.00014	-0.00417	11.5114
4.3699	-0.000135	-0.004	11.552
4.3699	-0.00013	-0.00383	11.6099
4.3699	-0.000125	-0.00365	11.7322
4.3699	-0.00012	-0.00347	11.8799
4.3699	-0.000115	-0.00329	12.0831
4.3699	-0.00011	-0.00311	12.2902
4.3699	-0.000105	-0.00292	12.6228
4.3699	-0.0001	-0.00273	12.9789
4.3699	-9.5e-05	-0.00253	13.5485
4.3699	-9e-05	-0.00232	14.0683
4.3699	-8.5e-05	-0.00212	14.8025
4.3699	-8e-05	-0.00193	14.8216
4.3699	-7.5e-05	-0.00174	14.7383
4.3699	-7e-05	-0.00158	14.2027
4.3699	-6.5e-05	-0.00141	13.1187
4.3699	-6e-05	-0.00126	12.1371
4.3699	-5.5e-05	-0.0011	10.2101
4.3699	-5e-05	-0.000951865	8.87714
4.3699	-4.5e-05	-0.000805014	6.76605
4.3699	-4e-05	-0.000663809	5.38306
4.3699	-3.5e-05	-0.000557251	4.07743
4.3699	-3e-05	-0.000454348	3.22552
4.3699	-2.5e-05	-0.000372097	2.41632
4.3699	-2e-05	-0.000290556	1.92012
4.3699	-1.5e-05	-0.000223609	1.51194
4.3699	-1e-05	-0.000154889	1.29384
4.3699	-5e-06	-9.39712e-05	1.1472
4.3699	-2.2e-11	-3.0571e-05	1.10336
4.3699	5e-06	2.87371e-05	1.15045
4.3699	1e-05	9.51929e-05	1.30806
4.3699	1.5e-05	0.000158784	1.64093
4.3699	2e-05	0.000234188	2.04453
4.3699	2.5e-05	0.000310656	2.68566
4.3699	3e-05	0.000403274	3.3577
4.3699	3.5e-05	0.000498266	4.40223
4.3699	4e-05	0.000625312	5.58315
4.3699	4.5e-05	0.000755823	7.42414
4.3699	5e-05	0.000902785	8.81996
4.3699	5.5e-05	0.00106	10.8221
4.3699	6e-05	0.00121	11.8919
4.3699	6.5e-05	0.00137	13.2885
4.3699	7e-05	0.00153	14.024
4.3699	7.5e-05	0.00171	14.6085
4.3699	8e-05	0.00188	14.8451
4.3699	8.5e-05	0.00208	14.306
4.3699	9e-05	0.00228	13.9179
4.3699	9.5e-05	0.00248	13.3136
4.3699	0.0001	0.00268	12.9343
4.3699	0.000105	0.00287	12.5617
4.3699	0.00011	0.00306	12.2947
4.3699	0.000115	0.00324	11.9971
4.3699	0.00012	0.00342	11.8164
4.3699	0.000125	0.0036	11.6894
4.3699	0.00013	0.00377	11.6247
4.3699	0.000135	0.00395	11.5686
4.3699	0.00014	0.00412	11.5097
4.3699	0.000145	0.0043	11.4412
4.3699	0.00015	0.00447	11.4105
4.3699	0.000155	0.00464	11.4191
4.3699	0.00016	0.00481	11.4248
4.3699	0.000165	0.00498	11.4022
4.3699	0.00017	0.00515	11.3757
4.3699	0.000175	0.00533	11.3576
4.3699	0.00018	0.0055	11.375
4.3699	0.000185	0.00567	11.4165
4.3699	0.00019	0.00584	11.434
4.3699	0.000195	0.00601	11.434
4.3699	0.0002	0.00619	11.4316
4.3699	0.000205	0.00636	11.4432
4.3699	0.00021	0.00653	11.4734
4.3699	0.000215	0.0067	11.5358
4.3699	0.00022	0.00687	11.5641
4.3699	0.000225	0.00705	11.5696
4.3699	0.00023	0.00722	11.571
4.3699	0.000235	0.00739	11.5999
4.3699	0.00024	0.00757	11.6438
4.3699	0.000245	0.00774	11.6834
4.3699	0.00025	0.00792	11.6928
4.3699	0.000255	0.00809	11.6951
4.3699	0.00026	0.00827	11.7145
4.3699	0.000265	0.00844	11.7839
4.3699	0.00027	0.00862	11.8318
4.3699	0.000275	0.00879	11.8481
4.3699	0.00028	0.00897	11.8437
4.3699	0.000285	0.00915	11.8487
4.3699	0.00029	0.00932	11.8775
4.3699	0.000295	0.0095	11.9347
4.3699	0.0003	0.00968	11.9618
4.3699	0.000305	0.00986	11.9454
4.35988	-0.0003	-0.00973	11.9371
4.35988	-0.000295	-0.00955	11.8916
4.35988	-0.00029	-0.00938	11.8671
4.35988	-0.000285	-0.0092	11.8472
4.35988	-0.00028	-0.00902	11.8493
4.35988	-0.000275	-0.00885	11.8618
4.35988	-0.00027	-0.00867	11.8379
4.35988	-0.000265	-0.0085	11.786
4.35988	-0.00026	-0.00832	11.7625
4.35988	-0.000255	-0.00814	11.7521
4.35988	-0.00025	-0.00797	11.7454
4.35988	-0.000245	-0.00779	11.7184
4.35988	-0.00024	-0.00762	11.6712
4.35988	-0.000235	-0.00745	11.5994
4.35988	-0.00023	-0.00727	11.5847
4.35988	-0.000225	-0.0071	11.5995
4.35988	-0.00022	-0.00693	11.5835
4.35988	-0.000215	-0.00675	11.5313
4.35988	-0.00021	-0.00658	11.4884
4.35988	-0.000205	-0.00641	11.4401
4.35988	-0.0002	-0.00624	11.4359
4.35988	-0.000195	-0.00606	11.4584
4.35988	-0.00019	-0.00589	11.4584
4.35988	-0.000185	-0.00572	11.4289
4.35988	-0.00018	-0.00555	11.3988
4.35988	-0.000175	-0.00538	11.3855
4.35988	-0.00017	-0.00521	11.4071
4.35988	-0.000165	-0.00503	11.4382
4.35988	-0.00016	-0.00486	11.4344
4.35988	-0.000155	-0.00469	11.4135
4.35988	-0.00015	-0.00452	11.4125
4.35988	-0.000145	-0.00435	11.4475
4.35988	-0.00014	-0.00417	11.5065
4.35988	-0.000135	-0.004	11.5852
4.35988	-0.00013	-0.00383	11.6374
4.35988	-0.000125	-0.00365	11.7021
4.35988	-0.00012	-0.00347	11.839
4.35988	-0.000115	-0.00329	12.0804
4.35988	-0.00011	-0.00311	12.3214
4.35988	-0.000105	-0.00292	12.661
4.35988	-0.0001	-0.00272	12.9893
4.35988	-9.5e-05	-0.00253	13.5066
4.35988	-9e-05	-0.00232	14.0019
4.35988	-8.5e-05	-0.00212	14.7767
4.35988	-8e-05	-0.00193	14.8429
4.35988	-7.5e-05	-0.00174	14.7674
4.35988	-7e-05	-0.00158	14.2016
4.35988	-6.5e-05	-0.00141	13.0841
4.35988	-6e-05	-0.00126	12.1247
4.35988	-5.5e-05	-0.0011	10.2764
4.35988	-5e-05	-0.000953856	8.96041
4.35988	-4.5e-05	-0.000804468	6.75032
4.35988	-4e-05	-0.000660399	5.31309
4.35988	-3.5e-05	-0.000555505	4.04726
4.35988	-3e-05	-0.00045323	3.23731
4.35988	-2.5e-05	-0.000370269	2.45926
4.35988	-2e-05	-0.000289573	1.95507
4.35988	-1.5e-05	-0.00022219	1.49699
4.35988	-1e-05	-0.000152406	1.25955
4.35988	-5e-06	-9.26071e-05	1.14334
4.35988	-2.2e-11	-2.96434e-05	1.12966
4.35988	5e-06	3.02649e-05	1.197
4.35988	1e-05	9.59295e-05	1.34285
4.35988	1.5e-05	0.000159848	1.62431
4.35988	2e-05	0.000236152	2.00669
4.35988	2.5e-05	0.000311529	2.66965
4.35988	3e-05	0.000404447	3.37893
4.35988	3.5e-05	0.000501048	4.44765
4.35988	4e-05	0.000627631	5.60735
4.35988	4.5e-05	0.00075836	7.39375
4.35988	5e-05	0.000907695	8.79382
4.35988	5.5e-05	0.00107	10.8769
4.35988	6e-05	0.00121	11.9685
4.35988	6.5e-05	0.00138	13.3363
4.35988	7e-05	0.00153	14.0312
4.35988	7.5e-05	0.00171	14.5876
4.35988	8e-05	0.00188	14.8478
4.35988	8.5e-05	0.00208	14.336
4.35988	9e-05	0.00229	13.9626
4.35988	9.5e-05	0.00249	13.3341
4.35988	0.0001	0.00269	12.9057
4.35988	0.000105	0.00287	12.4778
4.35988	0.00011	0.00306	12.2325
4.35988	0.000115	0.00325	12.0354
4.35988	0.00012	0.00343	11.8717
4.35988	0.000125	0.0036	11.6847
4.35988	0.00013	0.00378	11.5828
4.35988	0.000135	0.00395	11.536
4.35988	0.00014	0.00413	11.5167
4.35988	0.000145	0.0043	11.4902
4.35988	0.00015	0.00447	11.4525
4.35988	0.000155	0.00464	11.4034
4.35988	0.00016	0.00482	11.3827
4.35988	0.000165	0.00499	11.3866
4.35988	0.00017	0.00516	11.4007
4.35988	0.000175	0.00533	11.4154
4.35988	0.00018	0.0055	11.4007
4.35988	0.000185	0.00567	11.3759
4.35988	0.00019	0.00584	11.3906
4.35988	0.000195	0.00601	11.4444
4.35988	0.0002	0.00619	11.4783
4.35988	0.000205	0.00636	11.4829
4.35988	0.00021	0.00653	11.4796
4.35988	0.000215	0.0067	11.4937
4.35988	0.00022	0.00688	11.5271
4.35988	0.000225	0.00705	11.5926
4.35988	0.00023	0.00722	11.6209
4.35988	0.000235	0.0074	11.6179
4.35988	0.00024	0.00757	11.6174
4.35988	0.000245	0.00774	11.6477
4.35988	0.00025	0.00792	11.691
4.35988	0.000255	0.0081	11.7502
4.35988	0.00026	0.00827	11.7701
4.35988	0.000265	0.00844	11.7577
4.35988	0.00027	0.00862	11.766
4.35988	0.000275	0.0088	11.8252
4.35988	0.00028	0.00897	11.8669
4.35988	0.000285	0.00915	11.8946
4.35988	0.00029	0.00932	11.8965
4.35988	0.000295	0.0095	11.896
4.35988	0.0003	0.00968	11.9189
4.35988	0.000305	0.00986	11.9679
4.34985	-0.0003	-0.00973	11.9521
4.34985	-0.000295	-0.00956	11.909
4.34985	-0.00029	-0.00938	11.8769
4.34985	-0.000285	-0.00921	11.8593
4.34985	-0.00028	-0.00903	11.868
4.34985	-0.000275	-0.00885	11.8789
4.34985	-0.00027	-0.00868	11.8542
4.34985	-0.000265	-0.0085	11.7898
4.34985	-0.00026	-0.00832	11.7582
4.34985	-0.000255	-0.00815	11.7486
4.34985	-0.00025	-0.00797	11.7477
4.34985	-0.000245	-0.0078	11.7284
4.34985	-0.00024	-0.00762	11.6798
4.34985	-0.000235	-0.00745	11.608
4.34985	-0.00023	-0.00728	11.589
4.34985	-0.000225	-0.0071	11.5984
4.34985	-0.00022	-0.00693	11.5914
4.34985	-0.000215	-0.00676	11.5423
4.34985	-0.00021	-0.00658	11.4946
4.34985	-0.000205	-0.00641	11.4401
4.34985	-0.0002	-0.00624	11.4349
4.34985	-0.000195	-0.00607	11.4621
4.34985	-0.00019	-0.00589	11.4678
4.34985	-0.000185	-0.00572	11.4499
4.34985	-0.00018	-0.00555	11.4109
4.34985	-0.000175	-0.00538	11.3704
4.34985	-0.00017	-0.00521	11.3892
4.34985	-0.000165	-0.00504	11.4452
4.34985	-0.00016	-0.00487	11.4584
4.34985	-0.000155	-0.00469	11.4304
4.34985	-0.00015	-0.00452	11.4224
4.34985	-0.000145	-0.00435	11.448
4.34985	-0.00014	-0.00418	11.5027
4.34985	-0.000135	-0.004	11.583
4.34985	-0.00013	-0.00383	11.648
4.34985	-0.000125	-0.00365	11.7321
4.34985	-0.00012	-0.00347	11.844
4.34985	-0.000115	-0.00329	12.0683
4.34985	-0.00011	-0.00311	12.3192
4.34985	-0.000105	-0.00292	12.6674
4.34985	-0.0001	-0.00273	12.9806
4.34985	-9.5e-05	-0.00253	13.4597
4.34985	-9e-05	-0.00233	13.9592
4.34985	-8.5e-05	-0.00212	14.7301
4.34985	-8e-05	-0.00194	14.7752
4.34985	-7.5e-05	-0.00174	14.6786
4.34985	-7e-05	-0.00158	14.1171
[truncated: 108,045 more rows]

## Sheet: Figure3c
normalized magnetic field unit (mm-1)	Ic (μA)
-10.9986	0.31551
-10.89	2.2043
-10.78	3.93039
-10.67	5.79378
-10.56	7.10863
-10.45	8.36726
-10.34	9.51531
-10.23	10.5036
-10.12	11.291
-10.01	11.8471
-9.9	12.1537
-9.79	12.2061
-9.68	12.0129
-9.57	11.5957
-9.46	10.9873
-9.35	10.2294
-9.24	9.37034
-9.13	8.46128
-9.02	7.55355
-8.91	6.69523
-8.8	5.92835
-8.69	5.28654
-8.58	4.79321
-8.47	4.46059
-8.36	4.2895
-8.25	4.26983
-8.14	4.38185
-8.03	4.59807
-7.92	4.88555
-7.81	5.20848
-7.7	5.5309
-7.59	5.81928
-7.48	6.04475
-7.37	6.185
-7.26	6.22548
-7.15	6.16011
-7.04	5.99119
-6.93	5.72875
-6.82	5.38936
-6.71	4.99443
-6.6	4.56826
-6.49	4.13593
-6.38	3.72125
-6.27	3.34488
-6.16	3.02278
-6.05	2.76514
-5.94	2.57577
-5.83	2.45212
-5.72	2.38571
-5.61	2.36315
-5.5	2.36746
-5.39	2.37966
-5.28	2.38048
-5.17	2.35207
-5.06	2.27948
-4.95	2.15193
-4.84	1.96363
-4.73	1.71424
-4.62	1.40879
-4.51	1.05723
-4.4	0.67357
-4.29	0.27467
-4.18	0.12109
-4.07	0.49531
-3.96	0.83095
-3.85	1.11362
-3.74	1.3326
-3.63	1.48155
-3.52	1.5588
-3.41	1.56735
-3.3	1.51441
-3.19	1.41074
-3.08	1.2696
-2.97	1.10569
-2.86	0.93392
-2.75	0.7683
-2.64	0.62091
-2.53	0.50106
-2.42	0.41477
-2.31	0.3645
-2.2	0.34917
-2.09	0.36448
-1.98	0.4035
-1.87	0.45739
-1.76	0.51626
-1.65	0.57012
-1.54	0.60971
-1.43	0.62729
-1.32	0.61729
-1.21	0.5767
-1.1	0.50528
-0.99	0.40553
-0.88	0.28244
-0.77	0.14307
-0.66	0.0041
-0.55	0.14978
-0.44	0.2847
-0.33	0.40024
-0.22	0.48917
-0.11	0.54616
-5.68434e-14	0.56817
0.11	0.55469
0.22	0.50779
0.33	0.4319
0.44	0.33352
0.55	0.2207
0.66	0.10245
0.77	0.01197
0.88	0.11374
0.99	0.19518
1.1	0.25034
1.21	0.27549
1.32	0.26941
1.43	0.23355
1.54	0.1719
1.65	0.09073
1.76	0.00197
1.87	0.09709
1.98	0.18525
2.09	0.25759
2.2	0.30665
2.31	0.32712
2.42	0.31647
2.53	0.27535
2.64	0.20773
2.75	0.12075
2.86	0.02429
2.97	0.06978
3.08	0.14858
3.19	0.19938
3.3	0.21082
3.41	0.17419
3.52	0.08443
3.63	0.05892
3.74	0.25126
3.85	0.48276
3.96	0.73874
4.07	1.00047
4.18	1.24633
4.29	1.45342
4.4	1.59934
4.51	1.66408
4.62	1.63182
4.73	1.49253
4.84	1.24313
4.95	0.88816
5.06	0.43977
5.17	0.08284
5.28	0.65478
5.39	1.24728
5.5	1.83
5.61	2.3736
5.72	2.85228
5.83	3.24623
5.94	3.54353
6.05	3.74148
6.16	3.84704
6.27	3.87649
6.38	3.85395
6.49	3.80927
6.6	3.77494
6.71	3.78273
6.82	3.85997
6.93	4.02599
7.04	4.28899
7.15	4.64378
7.26	5.07044
7.37	5.53431
7.48	5.98737
7.59	6.37088
7.7	6.61931
7.81	6.66521
7.92	6.44478
8.03	5.90356
8.14	5.00197
8.25	3.72006
8.36	2.06117
8.47	0.05401
8.58	2.24698
8.69	4.76329
8.8	7.39574
8.91	10.0298
9.02	12.5421
9.13	14.8081
9.24	16.7102
9.35	18.1456
9.46	19.0333
9.57	19.32
9.68	18.9845
9.79	18.0395
9.9	16.531
10.01	14.5363
10.12	12.1589
10.23	9.52195
10.34	7.86361
10.45	5.94652
10.56	4.4468
10.67	3.4069
10.78	2.71364
10.89	1.30589
11	0.35088

## Sheet: Figure3e
Magnetic Field (kG)	Current (A)	Voltage (V)	dV/dI (Ohm)
0.48997	-0.0003	-0.01206	14.3323
0.48997	-0.000295	-0.01184	14.3383
0.48997	-0.00029	-0.01162	14.3435
0.48997	-0.000285	-0.01139	14.3261
0.48997	-0.00028	-0.01118	14.2736
0.48997	-0.000275	-0.01096	14.2156
0.48997	-0.00027	-0.01074	14.2027
0.48997	-0.000265	-0.01052	14.2
0.48997	-0.00026	-0.0103	14.1913
0.48997	-0.000255	-0.01008	14.1454
0.48997	-0.00025	-0.00986	14.1038
0.48997	-0.000245	-0.00965	14.0515
0.48997	-0.00024	-0.00943	14.0368
0.48997	-0.000235	-0.00921	14.0512
0.48997	-0.00023	-0.00899	14.0413
0.48997	-0.000225	-0.00878	13.9991
0.48997	-0.00022	-0.00856	13.9483
0.48997	-0.000215	-0.00835	13.9023
0.48997	-0.00021	-0.00813	13.8906
0.48997	-0.000205	-0.00792	13.8766
0.48997	-0.0002	-0.0077	13.8458
0.48997	-0.000195	-0.00749	13.7653
0.48997	-0.00019	-0.00728	13.712
0.48997	-0.000185	-0.00706	13.6688
0.48997	-0.00018	-0.00685	13.6423
0.48997	-0.000175	-0.00664	13.6072
0.48997	-0.00017	-0.00643	13.5584
0.48997	-0.000165	-0.00622	13.4782
0.48997	-0.00016	-0.00601	13.4262
0.48997	-0.000155	-0.0058	13.3912
0.48997	-0.00015	-0.00559	13.3678
0.48997	-0.000145	-0.00538	13.3082
0.48997	-0.00014	-0.00517	13.2537
0.48997	-0.000135	-0.00497	13.1795
0.48997	-0.00013	-0.00476	13.1594
0.48997	-0.000125	-0.00455	13.1651
0.48997	-0.00012	-0.00434	13.1584
0.48997	-0.000115	-0.00414	13.1386
0.48997	-0.00011	-0.00393	13.1096
0.48997	-0.000105	-0.00373	13.0886
0.48997	-0.0001	-0.00352	13.0886
0.48997	-9.5e-05	-0.00332	13.1125
0.48997	-9e-05	-0.00311	13.1077
0.48997	-8.5e-05	-0.00291	13.0538
0.48997	-8e-05	-0.0027	12.971
0.48997	-7.5e-05	-0.0025	12.8573
0.48997	-7e-05	-0.00231	12.7287
0.48997	-6.5e-05	-0.00211	12.5222
0.48997	-6e-05	-0.00192	12.2107
0.48997	-5.5e-05	-0.00174	11.6841
0.48997	-5e-05	-0.00156	11.2483
0.48997	-4.5e-05	-0.00138	10.6203
0.48997	-4e-05	-0.00122	10.1234
0.48997	-3.5e-05	-0.00105	9.39246
0.48997	-3e-05	-0.000892582	8.86487
0.48997	-2.5e-05	-0.00073921	8.14819
0.48997	-2e-05	-0.000587421	7.70041
0.48997	-1.5e-05	-0.000446817	7.24524
0.48997	-1e-05	-0.000303294	7.01261
0.48997	-5e-06	-0.000167955	6.82372
0.48997	-2.2e-11	-2.90421e-05	6.7703
0.48997	5e-06	0.000104797	6.82071
0.48997	1e-05	0.000246683	6.99058
0.48997	1.5e-05	0.000383905	7.37424
0.48997	2e-05	0.000530456	7.75077
0.48997	2.5e-05	0.000678672	8.33814
0.48997	3e-05	0.000833926	8.81398
0.48997	3.5e-05	0.000992645	9.51076
0.48997	4e-05	0.00116	10.0359
0.48997	4.5e-05	0.00133	10.785
0.48997	5e-05	0.0015	11.2691
0.48997	5.5e-05	0.00168	11.7907
0.48997	6e-05	0.00187	12.1142
0.48997	6.5e-05	0.00206	12.4444
0.48997	7e-05	0.00225	12.6758
0.48997	7.5e-05	0.00245	12.875
0.48997	8e-05	0.00265	12.9763
0.48997	8.5e-05	0.00285	13.0135
0.48997	9e-05	0.00305	13.0244
0.48997	9.5e-05	0.00326	13.0224
0.48997	0.0001	0.00346	13.0485
0.48997	0.000105	0.00367	13.0926
0.48997	0.00011	0.00387	13.1024
0.48997	0.000115	0.00408	13.076
0.48997	0.00012	0.00429	13.0753
0.48997	0.000125	0.00449	13.1139
0.48997	0.00013	0.0047	13.1669
0.48997	0.000135	0.0049	13.232
0.48997	0.00014	0.00511	13.2537
0.48997	0.000145	0.00532	13.2744
0.48997	0.00015	0.00553	13.3094
0.48997	0.000155	0.00574	13.3974
0.48997	0.00016	0.00594	13.4667
0.48997	0.000165	0.00616	13.5218
0.48997	0.00017	0.00637	13.5486
0.48997	0.000175	0.00658	13.586
0.48997	0.00018	0.00679	13.6419
0.48997	0.000185	0.007	13.7297
0.48997	0.00019	0.00722	13.7806
0.48997	0.000195	0.00743	13.8121
0.48997	0.0002	0.00764	13.8141
0.48997	0.000205	0.00786	13.836
0.48997	0.00021	0.00807	13.8823
0.48997	0.000215	0.00829	13.9441
0.48997	0.00022	0.0085	13.9611
0.48997	0.000225	0.00872	13.9619
0.48997	0.00023	0.00894	13.9682
0.48997	0.000235	0.00915	13.986
0.48997	0.00024	0.00937	14.0272
0.48997	0.000245	0.00959	14.0781
0.48997	0.00025	0.0098	14.0915
0.48997	0.000255	0.01002	14.0965
0.48997	0.00026	0.01024	14.1056
0.48997	0.000265	0.01046	14.1464
0.48997	0.00027	0.01067	14.197
0.48997	0.000275	0.0109	14.2492
0.48997	0.00028	0.01111	14.2524
0.48997	0.000285	0.01133	14.2354
0.48997	0.00029	0.01155	14.247
0.48997	0.000295	0.01177	14.2855
0.48997	0.0003	0.01199	14.3261
0.48997	0.000305	0.01222	14.3604
0.48899	-0.0003	-0.01206	14.3476
0.48899	-0.000295	-0.01184	14.3458
0.48899	-0.00029	-0.01162	14.3466
0.48899	-0.000285	-0.0114	14.3185
0.48899	-0.00028	-0.01118	14.2794
0.48899	-0.000275	-0.01096	14.2171
0.48899	-0.00027	-0.01074	14.1895
0.48899	-0.000265	-0.01052	14.1939
0.48899	-0.00026	-0.0103	14.1857
0.48899	-0.000255	-0.01008	14.147
0.48899	-0.00025	-0.00987	14.1028
0.48899	-0.000245	-0.00965	14.0448
0.48899	-0.00024	-0.00943	14.0335
0.48899	-0.000235	-0.00922	14.0393
0.48899	-0.00023	-0.009	14.0367
0.48899	-0.000225	-0.00878	13.9988
0.48899	-0.00022	-0.00856	13.9464
0.48899	-0.000215	-0.00835	13.8896
0.48899	-0.00021	-0.00813	13.8697
0.48899	-0.000205	-0.00792	13.8657
0.48899	-0.0002	-0.0077	13.8414
0.48899	-0.000195	-0.00749	13.7766
0.48899	-0.00019	-0.00728	13.7173
0.48899	-0.000185	-0.00706	13.6655
0.48899	-0.00018	-0.00685	13.6402
0.48899	-0.000175	-0.00664	13.6081
0.48899	-0.00017	-0.00643	13.5661
0.48899	-0.000165	-0.00622	13.4659
0.48899	-0.00016	-0.00601	13.4074
0.48899	-0.000155	-0.0058	13.3825
0.48899	-0.00015	-0.00559	13.3634
0.48899	-0.000145	-0.00538	13.3217
0.48899	-0.00014	-0.00517	13.2637
0.48899	-0.000135	-0.00497	13.1881
0.48899	-0.00013	-0.00476	13.1705
0.48899	-0.000125	-0.00455	13.1734
0.48899	-0.00012	-0.00435	13.1697
0.48899	-0.000115	-0.00414	13.1407
0.48899	-0.00011	-0.00393	13.1134
0.48899	-0.000105	-0.00373	13.0952
0.48899	-0.0001	-0.00352	13.0978
0.48899	-9.5e-05	-0.00332	13.1239
0.48899	-9e-05	-0.00311	13.1152
0.48899	-8.5e-05	-0.00291	13.067
0.48899	-8e-05	-0.0027	12.9955
0.48899	-7.5e-05	-0.0025	12.8989
0.48899	-7e-05	-0.00231	12.7452
0.48899	-6.5e-05	-0.00211	12.5051
0.48899	-6e-05	-0.00193	12.2079
0.48899	-5.5e-05	-0.00174	11.6884
0.48899	-5e-05	-0.00156	11.2427
0.48899	-4.5e-05	-0.00139	10.5846
0.48899	-4e-05	-0.00122	10.0821
0.48899	-3.5e-05	-0.00105	9.3626
0.48899	-3e-05	-0.000893209	8.82595
0.48899	-2.5e-05	-0.000741257	8.11642
0.48899	-2e-05	-0.000590777	7.67467
0.48899	-1.5e-05	-0.000448127	7.14135
0.48899	-1e-05	-0.000302039	6.8697
0.48899	-5e-06	-0.000169046	6.74541
0.48899	-2.2e-11	-3.30798e-05	6.72147
0.48899	5e-06	9.99406e-05	6.76473
0.48899	1e-05	0.000242045	6.94669
0.48899	1.5e-05	0.000379431	7.35182
0.48899	2e-05	0.000525246	7.72706
0.48899	2.5e-05	0.00067297	8.30585
0.48899	3e-05	0.000828088	8.7821
0.48899	3.5e-05	0.000986262	9.49031
0.48899	4e-05	0.00115	10.0094
0.48899	4.5e-05	0.00132	10.7278
0.48899	5e-05	0.00149	11.2339
0.48899	5.5e-05	0.00168	11.8027
0.48899	6e-05	0.00186	12.1271
0.48899	6.5e-05	0.00205	12.4645
0.48899	7e-05	0.00224	12.6946
0.48899	7.5e-05	0.00244	12.8866
0.48899	8e-05	0.00264	12.9793
0.48899	8.5e-05	0.00284	12.9986
0.48899	9e-05	0.00305	13.0229
0.48899	9.5e-05	0.00325	13.0446
0.48899	0.0001	0.00346	13.0697
0.48899	0.000105	0.00366	13.0867
0.48899	0.00011	0.00387	13.0775
0.48899	0.000115	0.00407	13.0653
0.48899	0.00012	0.00428	13.081
0.48899	0.000125	0.00448	13.1311
0.48899	0.00013	0.00469	13.1764
0.48899	0.000135	0.0049	13.2143
0.48899	0.00014	0.0051	13.2355
0.48899	0.000145	0.00531	13.2655
0.48899	0.00015	0.00552	13.3117
0.48899	0.000155	0.00573	13.4047
0.48899	0.00016	0.00594	13.4663
0.48899	0.000165	0.00615	13.5149
0.48899	0.00017	0.00636	13.5366
0.48899	0.000175	0.00657	13.5846
0.48899	0.00018	0.00678	13.6423
0.48899	0.000185	0.007	13.7287
0.48899	0.00019	0.00721	13.7714
0.48899	0.000195	0.00742	13.7793
0.48899	0.0002	0.00764	13.7929
0.48899	0.000205	0.00785	13.837
0.48899	0.00021	0.00807	13.8859
0.48899	0.000215	0.00828	13.9342
0.48899	0.00022	0.0085	13.9494
0.48899	0.000225	0.00871	13.9537
0.48899	0.00023	0.00893	13.9545
0.48899	0.000235	0.00915	13.9952
0.48899	0.00024	0.00936	14.0359
0.48899	0.000245	0.00958	14.0725
0.48899	0.00025	0.00979	14.0868
0.48899	0.000255	0.01001	14.0768
0.48899	0.00026	0.01023	14.095
0.48899	0.000265	0.01045	14.1565
0.48899	0.00027	0.01067	14.2036
0.48899	0.000275	0.01089	14.2258
0.48899	0.00028	0.01111	14.2133
0.48899	0.000285	0.01133	14.2178
0.48899	0.00029	0.01155	14.2533
0.48899	0.000295	0.01177	14.3096
0.48899	0.0003	0.01199	14.3398
0.48899	0.000305	0.01221	14.352
0.48799	-0.0003	-0.01206	14.3479
0.48799	-0.000295	-0.01184	14.3017
0.48799	-0.00029	-0.01162	14.2952
0.48799	-0.000285	-0.0114	14.315
0.48799	-0.00028	-0.01118	14.3088
0.48799	-0.000275	-0.01096	14.2559
0.48799	-0.00027	-0.01074	14.2187
0.48799	-0.000265	-0.01052	14.1644
0.48799	-0.00026	-0.0103	14.1488
0.48799	-0.000255	-0.01008	14.1581
0.48799	-0.00025	-0.00987	14.1429
0.48799	-0.000245	-0.00965	14.095
0.48799	-0.00024	-0.00943	14.0451
0.48799	-0.000235	-0.00921	13.998
0.48799	-0.00023	-0.009	13.9916
0.48799	-0.000225	-0.00878	13.9994
0.48799	-0.00022	-0.00856	13.9829
0.48799	-0.000215	-0.00835	13.9247
0.48799	-0.00021	-0.00813	13.8784
0.48799	-0.000205	-0.00792	13.8242
0.48799	-0.0002	-0.0077	13.8052
0.48799	-0.000195	-0.00749	13.7998
0.48799	-0.00019	-0.00728	13.7604
0.48799	-0.000185	-0.00706	13.6721
0.48799	-0.00018	-0.00685	13.6126
0.48799	-0.000175	-0.00664	13.5805
0.48799	-0.00017	-0.00643	13.5654
0.48799	-0.000165	-0.00622	13.5232
0.48799	-0.00016	-0.00601	13.4651
0.48799	-0.000155	-0.0058	13.37
0.48799	-0.00015	-0.00559	13.3254
0.48799	-0.000145	-0.00538	13.3015
0.48799	-0.00014	-0.00517	13.2846
0.48799	-0.000135	-0.00496	13.2384
0.48799	-0.00013	-0.00476	13.1875
0.48799	-0.000125	-0.00455	13.1317
0.48799	-0.00012	-0.00434	13.1181
0.48799	-0.000115	-0.00414	13.1391
0.48799	-0.00011	-0.00393	13.1443
0.48799	-0.000105	-0.00373	13.1168
0.48799	-0.0001	-0.00352	13.0891
0.48799	-9.5e-05	-0.00332	13.065
0.48799	-9e-05	-0.00311	13.0507
0.48799	-8.5e-05	-0.00291	13.0448
0.48799	-8e-05	-0.00271	12.9798
0.48799	-7.5e-05	-0.0025	12.8417
0.48799	-7e-05	-0.00231	12.6724
0.48799	-6.5e-05	-0.00211	12.4307
0.48799	-6e-05	-0.00193	12.1609
0.48799	-5.5e-05	-0.00174	11.7094
0.48799	-5e-05	-0.00156	11.2663
0.48799	-4.5e-05	-0.00139	10.5767
0.48799	-4e-05	-0.00122	10.0651
0.48799	-3.5e-05	-0.00105	9.35851
0.48799	-3e-05	-0.000895528	8.86296
0.48799	-2.5e-05	-0.000741611	8.19777
0.48799	-2e-05	-0.00059094	7.75479
0.48799	-1.5e-05	-0.000449545	7.2574
0.48799	-1e-05	-0.000304549	7.01004
0.48799	-5e-06	-0.000169865	6.85263
0.48799	-2.2e-11	-3.14974e-05	6.81998
0.48799	5e-06	0.000103405	6.86251
0.48799	1e-05	0.000245647	7.0164
0.48799	1.5e-05	0.000383359	7.37001
0.48799	2e-05	0.000531166	7.74047
0.48799	2.5e-05	0.000678972	8.36147
0.48799	3e-05	0.000833408	8.85118
0.48799	3.5e-05	0.000992427	9.54155
0.48799	4e-05	0.00116	10.0416
0.48799	4.5e-05	0.00133	10.7191
0.48799	5e-05	0.0015	11.2015
0.48799	5.5e-05	0.00168	11.7967
0.48799	6e-05	0.00187	12.1467
0.48799	6.5e-05	0.00206	12.464
0.48799	7e-05	0.00225	12.6612
0.48799	7.5e-05	0.00245	12.8139
0.48799	8e-05	0.00265	12.9213
0.48799	8.5e-05	0.00285	13.0214
0.48799	9e-05	0.00305	13.0626
0.48799	9.5e-05	0.00326	13.0449
0.48799	0.0001	0.00346	13.0419
0.48799	0.000105	0.00367	13.0439
0.48799	0.00011	0.00387	13.0706
0.48799	0.000115	0.00408	13.1156
0.48799	0.00012	0.00428	13.1249
0.48799	0.000125	0.00449	13.1192
0.48799	0.00013	0.0047	13.1354
0.48799	0.000135	0.0049	13.1898
0.48799	0.00014	0.00511	13.2426
0.48799	0.000145	0.00532	13.3177
0.48799	0.00015	0.00552	13.3475
0.48799	0.000155	0.00573	13.366
0.48799	0.00016	0.00594	13.4124
0.48799	0.000165	0.00615	13.499
0.48799	0.00017	0.00636	13.564
0.48799	0.000175	0.00658	13.6207
0.48799	0.00018	0.00679	13.6458
0.48799	0.000185	0.007	13.6885
0.48799	0.00019	0.00721	13.7261
0.48799	0.000195	0.00742	13.7976
0.48799	0.0002	0.00764	13.8476
0.48799	0.000205	0.00785	13.871
0.48799	0.00021	0.00807	13.874
0.48799	0.000215	0.00828	13.8814
0.48799	0.00022	0.0085	13.9235
0.48799	0.000225	0.00871	13.9879
0.48799	0.00023	0.00893	14.0177
0.48799	0.000235	0.00915	14.0133
0.48799	0.00024	0.00937	14.0051
0.48799	0.000245	0.00958	14.0288
0.48799	0.00025	0.0098	14.07
0.48799	0.000255	0.01002	14.1372
0.48799	0.00026	0.01024	14.1572
0.48799	0.000265	0.01045	14.1507
0.48799	0.00027	0.01067	14.155
0.48799	0.000275	0.01089	14.1851
0.48799	0.00028	0.01111	14.2284
0.48799	0.000285	0.01133	14.2759
0.48799	0.00029	0.01155	14.2897
0.48799	0.000295	0.01177	14.2917
0.48799	0.0003	0.01199	14.2868
0.48799	0.000305	0.01221	14.3111
0.48697	-0.0003	-0.01206	14.348
0.48697	-0.000295	-0.01184	14.3161
0.48697	-0.00029	-0.01162	14.2974
0.48697	-0.000285	-0.0114	14.3044
0.48697	-0.00028	-0.01118	14.3047
0.48697	-0.000275	-0.01096	14.2596
0.48697	-0.00027	-0.01074	14.2177
0.48697	-0.000265	-0.01052	14.1655
0.48697	-0.00026	-0.0103	14.1495
0.48697	-0.000255	-0.01008	14.1509
0.48697	-0.00025	-0.00987	14.1362
0.48697	-0.000245	-0.00965	14.0832
0.48697	-0.00024	-0.00943	14.0386
0.48697	-0.000235	-0.00921	14.0086
0.48697	-0.00023	-0.009	13.9987
0.48697	-0.000225	-0.00878	14.0159
0.48697	-0.00022	-0.00857	13.9972
0.48697	-0.000215	-0.00835	13.9147
0.48697	-0.00021	-0.00813	13.8748
0.48697	-0.000205	-0.00792	13.85
0.48697	-0.0002	-0.00771	13.8331
0.48697	-0.000195	-0.00749	13.7948
0.48697	-0.00019	-0.00728	13.7385
0.48697	-0.000185	-0.00707	13.6602
0.48697	-0.00018	-0.00685	13.6212
0.48697	-0.000175	-0.00664	13.5911
0.48697	-0.00017	-0.00643	13.563
0.48697	-0.000165	-0.00622	13.5137
0.48697	-0.00016	-0.00601	13.4548
0.48697	-0.000155	-0.0058	13.3718
0.48697	-0.00015	-0.00559	13.3315
0.48697	-0.000145	-0.00538	13.3034
0.48697	-0.00014	-0.00518	13.2869
0.48697	-0.000135	-0.00497	13.2378
0.48697	-0.00013	-0.00476	13.1869
0.48697	-0.000125	-0.00455	13.1247
0.48697	-0.00012	-0.00435	13.1123
0.48697	-0.000115	-0.00414	13.1427
0.48697	-0.00011	-0.00393	13.1462
0.48697	-0.000105	-0.00373	13.1251
0.48697	-0.0001	-0.00352	13.0956
0.48697	-9.5e-05	-0.00332	13.0694
0.48697	-9e-05	-0.00311	13.0638
0.48697	-8.5e-05	-0.00291	13.0621
0.48697	-8e-05	-0.00271	12.9941
0.48697	-7.5e-05	-0.00251	12.8403
0.48697	-7e-05	-0.00231	12.6649
0.48697	-6.5e-05	-0.00211	12.424
0.48697	-6e-05	-0.00193	12.1502
0.48697	-5.5e-05	-0.00174	11.7052
0.48697	-5e-05	-0.00156	11.2686
0.48697	-4.5e-05	-0.00139	10.5739
0.48697	-4e-05	-0.00122	10.0615
0.48697	-3.5e-05	-0.00106	9.36351
0.48697	-3e-05	-0.000896974	8.87488
0.48697	-2.5e-05	-0.000743002	8.22114
0.48697	-2e-05	-0.000592195	7.78641
0.48697	-1.5e-05	-0.000450255	7.29191
0.48697	-1e-05	-0.000304958	7.0424
0.48697	-5e-06	-0.000169919	6.87993
0.48697	-2.2e-11	-3.18794e-05	6.83342
0.48697	5e-06	0.000102123	6.86808
0.48697	1e-05	0.00024461	7.0354
0.48697	1.5e-05	0.000383223	7.39402
0.48697	2e-05	0.000531848	7.76619
0.48697	2.5e-05	0.000680636	8.38576
0.48697	3e-05	0.000835754	8.86986
0.48697	3.5e-05	0.000995292	9.55523
0.48697	4e-05	0.00116	10.0457
0.48697	4.5e-05	0.00133	10.7218
0.48697	5e-05	0.0015	11.1981
0.48697	5.5e-05	0.00168	11.7927
0.48697	6e-05	0.00187	12.1552
0.48697	6.5e-05	0.00206	12.4553
0.48697	7e-05	0.00225	12.6369
0.48697	7.5e-05	0.00245	12.7974
0.48697	8e-05	0.00265	12.9122
0.48697	8.5e-05	0.00285	13.0102
0.48697	9e-05	0.00305	13.0519
0.48697	9.5e-05	0.00326	13.042
0.48697	0.0001	0.00346	13.0356
0.48697	0.000105	0.00367	13.0418
0.48697	0.00011	0.00387	13.0698
0.48697	0.000115	0.00408	13.1077
0.48697	0.00012	0.00428	13.1218
0.48697	0.000125	0.00449	13.1167
0.48697	0.00013	0.0047	13.1382
0.48697	0.000135	0.0049	13.209
0.48697	0.00014	0.00511	13.2657
0.48697	0.000145	0.00532	13.3279
0.48697	0.00015	0.00553	13.3495
0.48697	0.000155	0.00573	13.3738
0.48697	0.00016	0.00594	13.4245
0.48697	0.000165	0.00615	13.5189
0.48697	0.00017	0.00636	13.5805
0.48697	0.000175	0.00658	13.6192
0.48697	0.00018	0.00679	13.6396
0.48697	0.000185	0.007	13.6774
0.48697	0.00019	0.00721	13.7279
0.48697	0.000195	0.00743	13.8109
0.48697	0.0002	0.00764	13.8505
0.48697	0.000205	0.00786	13.8645
0.48697	0.00021	0.00807	13.8619
0.48697	0.000215	0.00829	13.8822
0.48697	0.00022	0.0085	13.9291
0.48697	0.000225	0.00872	13.9878
0.48697	0.00023	0.00893	14.0098
0.48697	0.000235	0.00915	13.9953
0.48697	0.00024	0.00937	13.9914
0.48697	0.000245	0.00958	14.0288
0.48697	0.00025	0.0098	14.0786
0.48697	0.000255	0.01002	14.1373
0.48697	0.00026	0.01024	14.1516
0.48697	0.000265	0.01046	14.1458
0.48697	0.00027	0.01068	14.1553
0.48697	0.000275	0.01089	14.2004
0.48697	0.00028	0.01111	14.2438
0.48697	0.000285	0.01133	14.2941
0.48697	0.00029	0.01155	14.3062
0.48697	0.000295	0.01177	14.2859
0.48697	0.0003	0.01199	14.2893
0.48697	0.000305	0.01221	14.3286
0.48598	-0.0003	-0.01206	14.3593
0.48598	-0.000295	-0.01184	14.2966
0.48598	-0.00029	-0.01162	14.2792
0.48598	-0.000285	-0.0114	14.2869
0.48598	-0.00028	-0.01118	14.2911
0.48598	-0.000275	-0.01095	14.2704
0.48598	-0.00027	-0.01074	14.2233
0.48598	-0.000265	-0.01052	14.1675
0.48598	-0.00026	-0.0103	14.1441
0.48598	-0.000255	-0.01008	14.1255
0.48598	-0.00025	-0.00986	14.1177
0.48598	-0.000245	-0.00965	14.0962
0.48598	-0.00024	-0.00943	14.0607
0.48598	-0.000235	-0.00921	13.9971
0.48598	-0.00023	-0.00899	13.9712
0.48598	-0.000225	-0.00878	13.9769
0.48598	-0.00022	-0.00856	13.9729
0.48598	-0.000215	-0.00835	13.9434
0.48598	-0.00021	-0.00813	13.8944
0.48598	-0.000205	-0.00792	13.8274
0.48598	-0.0002	-0.0077	13.8031
0.48598	-0.000195	-0.00749	13.7956
0.48598	-0.00019	-0.00728	13.7696
0.48598	-0.000185	-0.00706	13.6927
0.48598	-0.00018	-0.00685	13.632
0.48598	-0.000175	-0.00664	13.5669
0.48598	-0.00017	-0.00643	13.5371
0.48598	-0.000165	-0.00622	13.5135
0.48598	-0.00016	-0.00601	13.4758
0.48598	-0.000155	-0.0058	13.3964
0.48598	-0.00015	-0.00559	13.3323
0.48598	-0.000145	-0.00538	13.2763
0.48598	-0.00014	-0.00517	13.2628
0.48598	-0.000135	-0.00496	13.2502
0.48598	-0.00013	-0.00476	13.2089
0.48598	-0.000125	-0.00455	13.1359
0.48598	-0.00012	-0.00434	13.1097
0.48598	-0.000115	-0.00414	13.1107
0.48598	-0.00011	-0.00393	13.1254
0.48598	-0.000105	-0.00372	13.1416
0.48598	-0.0001	-0.00352	13.1186
0.48598	-9.5e-05	-0.00332	13.0795
0.48598	-9e-05	-0.00311	13.0518
0.48598	-8.5e-05	-0.00291	13.0466
0.48598	-8e-05	-0.00271	12.998
0.48598	-7.5e-05	-0.0025	12.8743
0.48598	-7e-05	-0.00231	12.7045
0.48598	-6.5e-05	-0.00211	12.4256
0.48598	-6e-05	-0.00193	12.128
0.48598	-5.5e-05	-0.00174	11.6788
0.48598	-5e-05	-0.00156	11.2694
0.48598	-4.5e-05	-0.00139	10.607
0.48598	-4e-05	-0.00122	10.0755
0.48598	-3.5e-05	-0.00105	9.33959
0.48598	-3e-05	-0.000894	8.84058
0.48598	-2.5e-05	-0.000741066	8.20687
0.48598	-2e-05	-0.000590777	7.79248
0.48598	-1.5e-05	-0.000448454	7.30801
0.48598	-1e-05	-0.000304304	7.0403
0.48598	-5e-06	-0.00017011	6.83991
0.48598	-2.2e-11	-3.01061e-05	6.81504
0.48598	5e-06	0.000105042	6.90692
0.48598	1e-05	0.000246029	7.0669
0.48598	1.5e-05	0.000384178	7.38617
0.48598	2e-05	0.000531821	7.72633
0.48598	2.5e-05	0.00067859	8.32014
0.48598	3e-05	0.000834199	8.82845
0.48598	3.5e-05	0.000994037	9.55892
0.48598	4e-05	0.00116	10.0641
0.48598	4.5e-05	0.00133	10.7395
0.48598	5e-05	0.0015	11.2011
0.48598	5.5e-05	0.00168	11.7699
0.48598	6e-05	0.00186	12.135
0.48598	6.5e-05	0.00206	12.4745
0.48598	7e-05	0.00225	12.6665
0.48598	7.5e-05	0.00245	12.8048
0.48598	8e-05	0.00265	12.9153
0.48598	8.5e-05	0.00285	13.0154
0.48598	9e-05	0.00305	13.0597
0.48598	9.5e-05	0.00326	13.047
0.48598	0.0001	0.00346	13.037
0.48598	0.000105	0.00367	13.0368
0.48598	0.00011	0.00387	13.0596
0.48598	0.000115	0.00408	13.1133
0.48598	0.00012	0.00428	13.139
0.48598	0.000125	0.00449	13.1347
0.48598	0.00013	0.0047	13.1402
0.48598	0.000135	0.0049	13.1781
0.48598	0.00014	0.00511	13.236
0.48598	0.000145	0.00532	13.3276
0.48598	0.00015	0.00553	13.3682
0.48598	0.000155	0.00574	13.3882
0.48598	0.00016	0.00595	13.4138
0.48598	0.000165	0.00615	13.4768
0.48598	0.00017	0.00637	13.5422
0.48598	0.000175	0.00658	13.6404
0.48598	0.00018	0.00679	13.6794
0.48598	0.000185	0.007	13.6863
0.48598	0.00019	0.00721	13.71
0.48598	0.000195	0.00743	13.7787
0.48598	0.0002	0.00764	13.8356
0.48598	0.000205	0.00785	13.8711
0.48598	0.00021	0.00807	13.8806
0.48598	0.000215	0.00829	13.8859
0.48598	0.00022	0.0085	13.9094
0.48598	0.000225	0.00872	13.9731
0.48598	0.00023	0.00893	14.0064
0.48598	0.000235	0.00915	14.0191
0.48598	0.00024	0.00937	14.0144
0.48598	0.000245	0.00958	14.0188
0.48598	0.00025	0.0098	14.0539
0.48598	0.000255	0.01002	14.1047
0.48598	0.00026	0.01024	14.141
0.48598	0.000265	0.01046	14.1489
0.48598	0.00027	0.01067	14.1415
0.48598	0.000275	0.01089	14.1658
0.48598	0.00028	0.01111	14.2092
0.48598	0.000285	0.01133	14.2846
0.48598	0.00029	0.01155	14.3036
0.48598	0.000295	0.01177	14.2991
0.48598	0.0003	0.01199	14.2985
0.48598	0.000305	0.01221	14.3114
0.48498	-0.0003	-0.01205	14.3891
0.48498	-0.000295	-0.01183	14.345
0.48498	-0.00029	-0.01161	14.306
0.48498	-0.000285	-0.0114	14.2664
0.48498	-0.00028	-0.01118	14.2637
0.48498	-0.000275	-0.01096	14.2673
0.48498	-0.00027	-0.01074	14.2535
0.48498	-0.000265	-0.01052	14.2014
0.48498	-0.00026	-0.0103	14.1594
0.48498	-0.000255	-0.01008	14.1056
0.48498	-0.00025	-0.00986	14.0887
0.48498	-0.000245	-0.00964	14.1088
0.48498	-0.00024	-0.00943	14.0884
0.48498	-0.000235	-0.00921	14.0183
0.48498	-0.00023	-0.00899	13.9747
0.48498	-0.000225	-0.00878	13.9503
0.48498	-0.00022	-0.00856	13.9494
0.48498	-0.000215	-0.00835	13.9392
0.48498	-0.00021	-0.00813	13.9093
0.48498	-0.000205	-0.00792	13.8408
0.48498	-0.0002	-0.0077	13.7966
0.48498	-0.000195	-0.00749	13.7755
0.48498	-0.00019	-0.00727	13.7538
0.48498	-0.000185	-0.00706	13.7084
0.48498	-0.00018	-0.00685	13.6516
0.48498	-0.000175	-0.00664	13.5679
0.48498	-0.00017	-0.00643	13.5286
0.48498	-0.000165	-0.00622	13.4935
0.48498	-0.00016	-0.00601	13.4667
0.48498	-0.000155	-0.00579	13.4052
0.48498	-0.00015	-0.00559	13.3424
0.48498	-0.000145	-0.00538	13.2677
0.48498	-0.00014	-0.00517	13.2374
0.48498	-0.000135	-0.00496	13.2319
0.48498	-0.00013	-0.00476	13.2161
0.48498	-0.000125	-0.00455	13.1761
0.48498	-0.00012	-0.00434	13.1403
0.48498	-0.000115	-0.00414	13.102
0.48498	-0.00011	-0.00393	13.1037
0.48498	-0.000105	-0.00372	13.1335
0.48498	-0.0001	-0.00352	13.1265
0.48498	-9.5e-05	-0.00331	13.0882
0.48498	-9e-05	-0.00311	13.0535
0.48498	-8.5e-05	-0.0029	13.0261
0.48498	-8e-05	-0.0027	12.9749
0.48498	-7.5e-05	-0.0025	12.8812
0.48498	-7e-05	-0.00231	12.7097
0.48498	-6.5e-05	-0.00211	12.4101
0.48498	-6e-05	-0.00192	12.1078
0.48498	-5.5e-05	-0.00174	11.6685
0.48498	-5e-05	-0.00156	11.2748
0.48498	-4.5e-05	-0.00138	10.6346
0.48498	-4e-05	-0.00122	10.1031
0.48498	-3.5e-05	-0.00105	9.32849
0.48498	-3e-05	-0.000892282	8.81174
0.48498	-2.5e-05	-0.000739538	8.17874
0.48498	-2e-05	-0.000588703	7.77646
0.48498	-1.5e-05	-0.000446217	7.32206
0.48498	-1e-05	-0.000302748	7.05912
0.48498	-5e-06	-0.000167219	6.81364
0.48498	-2.2e-11	-2.5714e-05	6.76409
0.48498	5e-06	0.000107797	6.89747
0.48498	1e-05	0.000247474	7.08775
0.48498	1.5e-05	0.000385978	7.41345
0.48498	2e-05	0.000533075	7.74322
0.48498	2.5e-05	0.000680009	8.30126
0.48498	3e-05	0.000836463	8.79874
0.48498	3.5e-05	0.00099521	9.56214
0.48498	4e-05	0.00116	10.0916
0.48498	4.5e-05	0.00133	10.7455
0.48498	5e-05	0.0015	11.1828
0.48498	5.5e-05	0.00168	11.7623
0.48498	6e-05	0.00187	12.1491
0.48498	6.5e-05	0.00206	12.498
0.48498	7e-05	0.00225	12.6938
0.48498	7.5e-05	0.00245	12.8286
0.48498	8e-05	0.00265	12.9057
0.48498	8.5e-05	0.00285	12.9758
0.48498	9e-05	0.00305	13.0352
0.48498	9.5e-05	0.00326	13.0697
0.48498	0.0001	0.00346	13.0758
0.48498	0.000105	0.00367	13.0462
0.48498	0.00011	0.00387	13.0444
0.48498	0.000115	0.00408	13.0794
0.48498	0.00012	0.00428	13.1194
0.48498	0.000125	0.00449	13.1566
0.48498	0.00013	0.0047	13.1646
0.48498	0.000135	0.0049	13.1832
0.48498	0.00014	0.00511	13.2248
0.48498	0.000145	0.00532	13.3099
0.48498	0.00015	0.00553	13.3709
0.48498	0.000155	0.00574	13.4202
0.48498	0.00016	0.00594	13.4445
0.48498	0.000165	0.00615	13.4817
0.48498	0.00017	0.00637	13.5384
0.48498	0.000175	0.00658	13.6345
0.48498	0.00018	0.00679	13.6887
0.48498	0.000185	0.007	13.7192
0.48498	0.00019	0.00722	13.7295
0.48498	0.000195	0.00743	13.7674
0.48498	0.0002	0.00764	13.8174
0.48498	0.000205	0.00786	13.8787
0.48498	0.00021	0.00807	13.9047
0.48498	0.000215	0.00829	13.9035
0.48498	0.00022	0.0085	13.9101
0.48498	0.000225	0.00872	13.9466
0.48498	0.00023	0.00894	13.9868
0.48498	0.000235	0.00915	14.0289
0.48498	0.00024	0.00937	14.0423
0.48498	0.000245	0.00959	14.0481
0.48498	0.00025	0.0098	14.0486
0.48498	0.000255	0.01002	14.0815
0.48498	0.00026	0.01024	14.1274
0.48498	0.000265	0.01046	14.171
0.48498	0.00027	0.01067	14.1931
0.48498	0.000275	0.01089	14.1838
0.48498	0.00028	0.01112	14.1934
0.48498	0.000285	0.01133	14.2451
0.48498	0.00029	0.01156	14.2802
0.48498	0.000295	0.01178	14.3351
0.48498	0.0003	0.01199	14.3397
0.48498	0.000305	0.01221	14.3096
0.48396	-0.0003	-0.01206	14.4177
0.48396	-0.000295	-0.01184	14.35
0.48396	-0.00029	-0.01162	14.3102
0.48396	-0.000285	-0.0114	14.2634
0.48396	-0.00028	-0.01118	14.2495
0.48396	-0.000275	-0.01096	14.2516
0.48396	-0.00027	-0.01074	14.2413
0.48396	-0.000265	-0.01052	14.21
0.48396	-0.00026	-0.0103	14.1675
0.48396	-0.000255	-0.01008	14.1095
0.48396	-0.00025	-0.00987	14.0908
0.48396	-0.000245	-0.00965	14.1009
0.48396	-0.00024	-0.00943	14.0961
0.48396	-0.000235	-0.00921	14.0331
0.48396	-0.00023	-0.009	13.9886
0.48396	-0.000225	-0.00878	13.9693
0.48396	-0.00022	-0.00856	13.9614
0.48396	-0.000215	-0.00835	13.9491
0.48396	-0.00021	-0.00813	13.9179
0.48396	-0.000205	-0.00792	13.848
0.48396	-0.0002	-0.0077	13.7947
0.48396	-0.000195	-0.00749	13.7614
0.48396	-0.00019	-0.00728	13.7445
0.48396	-0.000185	-0.00707	13.7041
0.48396	-0.00018	-0.00685	13.659
0.48396	-0.000175	-0.00664	13.5732
0.48396	-0.00017	-0.00643	13.5234
0.48396	-0.000165	-0.00622	13.4912
0.48396	-0.00016	-0.00601	13.4588
0.48396	-0.000155	-0.0058	13.4023
0.48396	-0.00015	-0.00559	13.3472
0.48396	-0.000145	-0.00538	13.2754
0.48396	-0.00014	-0.00517	13.2382
0.48396	-0.000135	-0.00497	13.2206
0.48396	-0.00013	-0.00476	13.2143
0.48396	-0.000125	-0.00455	13.1749
0.48396	-0.00012	-0.00434	13.1319
0.48396	-0.000115	-0.00414	13.0899
0.48396	-0.00011	-0.00393	13.0838
0.48396	-0.000105	-0.00373	13.1086
0.48396	-0.0001	-0.00352	13.116
0.48396	-9.5e-05	-0.00332	13.0976
0.48396	-9e-05	-0.00311	13.0552
0.48396	-8.5e-05	-0.00291	13.0049
0.48396	-8e-05	-0.00271	12.9442
0.48396	-7.5e-05	-0.00251	12.862
0.48396	-7e-05	-0.00231	12.7151
0.48396	-6.5e-05	-0.00211	12.4284
0.48396	-6e-05	-0.00193	12.1165
0.48396	-5.5e-05	-0.00174	11.6515
0.48396	-5e-05	-0.00156	11.2525
0.48396	-4.5e-05	-0.00139	10.6381
0.48396	-4e-05	-0.00122	10.124
0.48396	-3.5e-05	-0.00105	9.3565
0.48396	-3e-05	-0.000893427	8.82633
0.48396	-2.5e-05	-0.000741502	8.18332
0.48396	-2e-05	-0.000590449	7.79143
0.48396	-1.5e-05	-0.00044769	7.3528
0.48396	-1e-05	-0.000304167	7.09594
0.48396	-5e-06	-0.00016861	6.86113
0.48396	-2.2e-11	-2.82237e-05	6.7999
0.48396	5e-06	0.000105342	6.8832
0.48396	1e-05	0.000246901	7.07218
0.48396	1.5e-05	0.000385705	7.43722
0.48396	2e-05	0.000532803	7.78602
0.48396	2.5e-05	0.000680991	8.34264
0.48396	3e-05	0.000837336	8.81762
0.48396	3.5e-05	0.00099611	9.5402
0.48396	4e-05	0.00116	10.0723
0.48396	4.5e-05	0.00133	10.7756
0.48396	5e-05	0.00151	11.2185
0.48396	5.5e-05	0.00169	11.7386
0.48396	6e-05	0.00187	12.0851
0.48396	6.5e-05	0.00206	12.4533
0.48396	7e-05	0.00225	12.6782
0.48396	7.5e-05	0.00245	12.8272
0.48396	8e-05	0.00265	12.9082
0.48396	8.5e-05	0.00285	12.9469
0.48396	9e-05	0.00305	12.9946
0.48396	9.5e-05	0.00326	13.0549
0.48396	0.0001	0.00346	13.0822
0.48396	0.000105	0.00367	13.0684
0.48396	0.00011	0.00388	13.0522
0.48396	0.000115	0.00408	13.0601
0.48396	0.00012	0.00429	13.0983
0.48396	0.000125	0.00449	13.1706
0.48396	0.00013	0.0047	13.1968
0.48396	0.000135	0.0049	13.1954
0.48396	0.00014	0.00511	13.2218
0.48396	0.000145	0.00532	13.2897
0.48396	0.00015	0.00553	13.3476
0.48396	0.000155	0.00574	13.4263
0.48396	0.00016	0.00595	13.4683
0.48396	0.000165	0.00616	13.4977
0.48396	0.00017	0.00637	13.5293
0.48396	0.000175	0.00658	13.6096
0.48396	0.00018	0.00679	13.6742
0.48396	0.000185	0.007	13.7312
0.48396	0.00019	0.00721	13.7492
0.48396	0.000195	0.00743	13.765
0.48396	0.0002	0.00764	13.8076
0.48396	0.000205	0.00786	13.8768
0.48396	0.00021	0.00807	13.9132
0.48396	0.000215	0.00829	13.9199
0.48396	0.00022	0.0085	13.9174
0.48396	0.000225	0.00872	13.9331
0.48396	0.00023	0.00894	13.9659
0.48396	0.000235	0.00915	14.0317
0.48396	0.00024	0.00937	14.0612
0.48396	0.000245	0.00959	14.0533
0.48396	0.00025	0.0098	14.0495
0.48396	0.000255	0.01002	14.0716
0.48396	0.00026	0.01024	14.1167
0.48396	0.000265	0.01046	14.1732
0.48396	0.00027	0.01068	14.2004
0.48396	0.000275	0.0109	14.2183
0.48396	0.00028	0.01112	14.2188
0.48396	0.000285	0.01133	14.244
0.48396	0.00029	0.01156	14.2839
0.48396	0.000295	0.01178	14.3388
0.48396	0.0003	0.01199	14.3538
0.48396	0.000305	0.01222	14.328
0.48299	-0.0003	-0.01206	14.3497
0.48299	-0.000295	-0.01184	14.3142
0.48299	-0.00029	-0.01162	14.3012
0.48299	-0.000285	-0.0114	14.316
0.48299	-0.00028	-0.01118	14.3167
0.48299	-0.000275	-0.01096	14.2638
0.48299	-0.00027	-0.01074	14.2124
0.48299	-0.000265	-0.01052	14.1538
0.48299	-0.00026	-0.0103	14.1395
0.48299	-0.000255	-0.01008	14.1416
0.48299	-0.00025	-0.00987	14.129
0.48299	-0.000245	-0.00965	14.0774
0.48299	-0.00024	-0.00943	14.0358
0.48299	-0.000235	-0.00921	14.0109
0.48299	-0.00023	-0.009	13.9993
0.48299	-0.000225	-0.00878	14.0007
0.48299	-0.00022	-0.00857	13.9829
0.48299	-0.000215	-0.00835	13.9139
0.48299	-0.00021	-0.00813	13.865
0.48299	-0.000205	-0.00792	13.8381
0.48299	-0.0002	-0.00771	13.835
0.48299	-0.000195	-0.00749	13.8075
0.48299	-0.00019	-0.00728	13.7516
0.48299	-0.000185	-0.00707	13.6633
0.48299	-0.00018	-0.00685	13.6156
0.48299	-0.000175	-0.00664	13.5934
0.48299	-0.00017	-0.00643	13.5718
0.48299	-0.000165	-0.00622	13.516
0.48299	-0.00016	-0.00601	13.4502
0.48299	-0.000155	-0.0058	13.3565
0.48299	-0.00015	-0.00559	13.3235
0.48299	-0.000145	-0.00538	13.3169
0.48299	-0.00014	-0.00518	13.2996
0.48299	-0.000135	-0.00497	13.2433
0.48299	-0.00013	-0.00476	13.1876
0.48299	-0.000125	-0.00455	13.1326
0.48299	-0.00012	-0.00435	13.1237
0.48299	-0.000115	-0.00414	13.1376
0.48299	-0.00011	-0.00393	13.135
0.48299	-0.000105	-0.00373	13.1032
0.48299	-0.0001	-0.00352	13.0707
0.48299	-9.5e-05	-0.00332	13.0673
0.48299	-9e-05	-0.00311	13.0656
0.48299	-8.5e-05	-0.00291	13.0339
0.48299	-8e-05	-0.00271	12.9776
0.48299	-7.5e-05	-0.0025	12.8738
0.48299	-7e-05	-0.00231	12.6842
0.48299	-6.5e-05	-0.00212	12.4211
0.48299	-6e-05	-0.00193	12.1529
0.48299	-5.5e-05	-0.00174	11.6965
0.48299	-5e-05	-0.00157	11.2863
0.48299	-4.5e-05	-0.00139	10.6361
0.48299	-4e-05	-0.00122	10.1045
0.48299	-3.5e-05	-0.00106	9.39075
0.48299	-3e-05	-0.000898147	8.90687
0.48299	-2.5e-05	-0.000741393	8.17588
0.48299	-2e-05	-0.000587639	7.69696
0.48299	-1.5e-05	-0.000448372	7.2769
0.48299	-1e-05	-0.000304958	7.08502
0.48299	-5e-06	-0.00016861	6.93395
0.48299	-2.2e-11	-2.89875e-05	6.89866
0.48299	5e-06	0.000106652	6.95047
0.48299	1e-05	0.000246983	7.06804
0.48299	1.5e-05	0.000382677	7.36442
0.48299	2e-05	0.000532448	7.76343
0.48299	2.5e-05	0.000682764	8.41734
0.48299	3e-05	0.00083499	8.85206
0.48299	3.5e-05	0.000988771	9.53102
0.48299	4e-05	0.00115	10.1038
0.48299	4.5e-05	0.00133	10.7591
0.48299	5e-05	0.00151	11.1896
0.48299	5.5e-05	0.00169	11.7769
0.48299	6e-05	0.00187	12.1286
0.48299	6.5e-05	0.00206	12.4495
0.48299	7e-05	0.00225	12.6449
0.48299	7.5e-05	0.00245	12.7955
0.48299	8e-05	0.00265	12.9012
0.48299	8.5e-05	0.00285	13.0063
0.48299	9e-05	0.00305	13.0462
0.48299	9.5e-05	0.00326	13.0307
0.48299	0.0001	0.00346	13.0428
0.48299	0.000105	0.00367	13.0727
0.48299	0.00011	0.00387	13.0972
0.48299	0.000115	0.00408	13.0958
0.48299	0.00012	0.00429	13.0894
0.48299	0.000125	0.00449	13.1059
0.48299	0.00013	0.0047	13.1524
0.48299	0.000135	0.00491	13.2362
0.48299	0.00014	0.00511	13.2786
0.48299	0.000145	0.00532	13.3122
0.48299	0.00015	0.00553	13.3337
0.48299	0.000155	0.00574	13.3738
0.48299	0.00016	0.00595	13.437
0.48299	0.000165	0.00616	13.5386
0.48299	0.00017	0.00637	13.5898
0.48299	0.000175	0.00658	13.6157
0.48299	0.00018	0.00679	13.6378
0.48299	0.000185	0.007	13.6934
0.48299	0.00019	0.00722	13.7508
0.48299	0.000195	0.00743	13.8288
0.48299	0.0002	0.00764	13.8533
0.48299	0.000205	0.00786	13.8523
0.48299	0.00021	0.00807	13.8631
0.48299	0.000215	0.00829	13.8999
0.48299	0.00022	0.0085	13.9411
0.48299	0.000225	0.00872	13.9862
0.48299	0.00023	0.00894	14.0004
0.48299	0.000235	0.00915	13.9903
0.48299	0.00024	0.00937	14.0046
0.48299	0.000245	0.00959	14.0562
0.48299	0.00025	0.0098	14.0935
0.48299	0.000255	0.01002	14.1206
0.48299	0.00026	0.01024	14.1215
0.48299	0.000265	0.01046	14.1323
0.48299	0.00027	0.01068	14.1669
0.48299	0.000275	0.0109	14.2205
0.48299	0.00028	0.01112	14.2526
0.48299	0.000285	0.01134	14.2628
0.48299	0.00029	0.01156	14.2607
0.48299	0.000295	0.01178	14.2648
0.48299	0.0003	0.012	14.2924
0.48299	0.000305	0.01222	14.3582
0.48199	-0.0003	-0.01206	14.363
0.48199	-0.000295	-0.01184	14.3468
0.48199	-0.00029	-0.01162	14.3334
0.48199	-0.000285	-0.0114	14.2952
0.48199	-0.00028	-0.01118	14.2591
0.48199	-0.000275	-0.01096	14.2277
0.48199	-0.00027	-0.01074	14.2226
0.48199	-0.000265	-0.01052	14.2156
0.48199	-0.00026	-0.0103	14.1865
0.48199	-0.000255	-0.01008	14.1235
0.48199	-0.00025	-0.00986	14.0801
0.48199	-0.000245	-0.00965	14.0601
0.48199	-0.00024	-0.00943	14.0592
0.48199	-0.000235	-0.00921	14.0485
0.48199	-0.00023	-0.009	14.0222
0.48199	-0.000225	-0.00878	13.9728
0.48199	-0.00022	-0.00856	13.9407
0.48199	-0.000215	-0.00835	13.914
0.48199	-0.00021	-0.00813	13.9001
0.48199	-0.000205	-0.00792	13.8775
0.48199	-0.0002	-0.0077	13.8337
0.48199	-0.000195	-0.00749	13.7582
0.48199	-0.00019	-0.00727	13.711
0.48199	-0.000185	-0.00706	13.6885
0.48199	-0.00018	-0.00685	13.6715
0.48199	-0.000175	-0.00664	13.6114
0.48199	-0.00017	-0.00643	13.5496
0.48199	-0.000165	-0.00622	13.4608
0.48199	-0.00016	-0.00601	13.4231
0.48199	-0.000155	-0.0058	13.4096
0.48199	-0.00015	-0.00559	13.3819
0.48199	-0.000145	-0.00538	13.3166
0.48199	-0.00014	-0.00517	13.2546
0.48199	-0.000135	-0.00497	13.1826
0.48199	-0.00013	-0.00476	13.1668
0.48199	-0.000125	-0.00455	13.1826
0.48199	-0.00012	-0.00434	13.1767
0.48199	-0.000115	-0.00414	13.1355
0.48199	-0.00011	-0.00393	13.1004
0.48199	-0.000105	-0.00373	13.0787
0.48199	-0.0001	-0.00352	13.086
0.48199	-9.5e-05	-0.00332	13.1056
0.48199	-9e-05	-0.00311	13.0792
0.48199	-8.5e-05	-0.00291	13.0124
0.48199	-8e-05	-0.00271	12.9245
0.48199	-7.5e-05	-0.00251	12.8179
0.48199	-7e-05	-0.00231	12.6823
0.48199	-6.5e-05	-0.00211	12.4421
0.48199	-6e-05	-0.00193	12.135
0.48199	-5.5e-05	-0.00174	11.632
0.48199	-5e-05	-0.00156	11.211
0.48199	-4.5e-05	-0.00139	10.588
0.48199	-4e-05	-0.00122	10.1071
0.48199	-3.5e-05	-0.00105	9.40552
0.48199	-3e-05	-0.00089531	8.88182
0.48199	-2.5e-05	-0.000742129	8.18445
0.48199	-2e-05	-0.000589549	7.76399
0.48199	-1.5e-05	-0.000446681	7.31531
0.48199	-1e-05	-0.00030163	7.0749
0.48199	-5e-06	-0.000166728	6.92455
0.48199	-2.2e-11	-2.82783e-05	6.89404
0.48199	5e-06	0.000106597	6.94298
0.48199	1e-05	0.000249848	7.1173
0.48199	1.5e-05	0.000388897	7.49593
0.48199	2e-05	0.000536267	7.85336
0.48199	2.5e-05	0.000685629	8.40067
0.48199	3e-05	0.000841319	8.84104
0.48199	3.5e-05	0.00099922	9.51206
0.48199	4e-05	0.00117	10.0398
0.48199	4.5e-05	0.00133	10.814
0.48199	5e-05	0.0015	11.2946
0.48199	5.5e-05	0.00169	11.7475
0.48199	6e-05	0.00187	12.0489
0.48199	6.5e-05	0.00206	12.3941
0.48199	7e-05	0.00226	12.6211
0.48199	7.5e-05	0.00245	12.8347
0.48199	8e-05	0.00265	12.946
0.48199	8.5e-05	0.00285	12.9775
0.48199	9e-05	0.00306	12.9975
0.48199	9.5e-05	0.00326	13.0062
0.48199	0.0001	0.00347	13.0357
0.48199	0.000105	0.00367	13.0813
0.48199	0.00011	0.00388	13.0946
0.48199	0.000115	0.00408	13.0817
0.48199	0.00012	0.00429	13.0853
0.48199	0.000125	0.00449	13.1304
0.48199	0.00013	0.0047	13.1817
0.48199	0.000135	0.00491	13.2468
0.48199	0.00014	0.00511	13.268
0.48199	0.000145	0.00532	13.2773
0.48199	0.00015	0.00553	13.32
0.48199	0.000155	0.00574	13.4066
0.48199	0.00016	0.00595	13.4673
0.48199	0.000165	0.00616	13.5216
0.48199	0.00017	0.00637	13.5485
0.48199	0.000175	0.00658	13.588
0.48199	0.00018	0.00679	13.6378
0.48199	0.000185	0.00701	13.7321
0.48199	0.00019	0.00722	13.7796
0.48199	0.000195	0.00743	13.7882
0.48199	0.0002	0.00765	13.7923
0.48199	0.000205	0.00786	13.8306
0.48199	0.00021	0.00807	13.8835
0.48199	0.000215	0.00829	13.936
0.48199	0.00022	0.00851	13.9573
0.48199	0.000225	0.00872	13.9609
0.48199	0.00023	0.00894	13.9643
0.48199	0.000235	0.00916	14.0007
0.48199	0.00024	0.00937	14.0418
0.48199	0.000245	0.00959	14.0877
0.48199	0.00025	0.00981	14.0951
0.48199	0.000255	0.01002	14.0851
0.48199	0.00026	0.01024	14.0946
0.48199	0.000265	0.01046	14.144
0.48199	0.00027	0.01068	14.1933
0.48199	0.000275	0.0109	14.2212
0.48199	0.00028	0.01112	14.223
0.48199	0.000285	0.01134	14.2281
0.48199	0.00029	0.01156	14.252
0.48199	0.000295	0.01178	14.3062
0.48199	0.0003	0.01199	14.3281
0.48199	0.000305	0.01222	14.3403
0.48099	-0.0003	-0.01206	14.3668
0.48099	-0.000295	-0.01184	14.3728
0.48099	-0.00029	-0.01162	14.3473
0.48099	-0.000285	-0.0114	14.2905
0.48099	-0.00028	-0.01118	14.257
0.48099	-0.000275	-0.01096	14.2334
0.48099	-0.00027	-0.01074	14.2287
0.48099	-0.000265	-0.01052	14.2253
0.48099	-0.00026	-0.0103	14.201
0.48099	-0.000255	-0.01008	14.1358
0.48099	-0.00025	-0.00987	14.0934
0.48099	-0.000245	-0.00965	14.0633
0.48099	-0.00024	-0.00943	14.0641
0.48099	-0.000235	-0.00921	14.0692
0.48099	-0.00023	-0.009	14.0368
0.48099	-0.000225	-0.00878	13.9788
0.48099	-0.00022	-0.00856	13.9424
0.48099	-0.000215	-0.00835	13.925
0.48099	-0.00021	-0.00814	13.9198
0.48099	-0.000205	-0.00792	13.8842
0.48099	-0.0002	-0.00771	13.837
0.48099	-0.000195	-0.00749	13.7586
0.48099	-0.00019	-0.00728	13.7218
0.48099	-0.000185	-0.00706	13.6958
0.48099	-0.00018	-0.00685	13.6757
0.48099	-0.000175	-0.00664	13.5971
0.48099	-0.00017	-0.00642	13.5145
0.48099	-0.000165	-0.00621	13.4586
0.48099	-0.00016	-0.006	13.427
0.48099	-0.000155	-0.00579	13.3977
0.48099	-0.00015	-0.00559	13.3769
0.48099	-0.000145	-0.00538	13.3152
0.48099	-0.00014	-0.00517	13.2502
0.48099	-0.000135	-0.00496	13.1803
0.48099	-0.00013	-0.00475	13.1637
0.48099	-0.000125	-0.00455	13.168
0.48099	-0.00012	-0.00434	13.1578
0.48099	-0.000115	-0.00413	13.123
0.48099	-0.00011	-0.00393	13.0888
0.48099	-0.000105	-0.00372	13.0756
0.48099	-0.0001	-0.00352	13.0843
0.48099	-9.5e-05	-0.00331	13.1024
0.48099	-9e-05	-0.00311	13.076
0.48099	-8.5e-05	-0.0029	12.9956
0.48099	-8e-05	-0.0027	12.9099
0.48099	-7.5e-05	-0.0025	12.8098
0.48099	-7e-05	-0.00231	12.6776
0.48099	-6.5e-05	-0.00211	12.4439
0.48099	-6e-05	-0.00192	12.1311
0.48099	-5.5e-05	-0.00174	11.6274
0.48099	-5e-05	-0.00156	11.2068
0.48099	-4.5e-05	-0.00139	10.5888
0.48099	-4e-05	-0.00122	10.1036
0.48099	-3.5e-05	-0.00105	9.39415
0.48099	-3e-05	-0.000894737	8.87824
0.48099	-2.5e-05	-0.000741475	8.18588
0.48099	-2e-05	-0.000588949	7.76629
0.48099	-1.5e-05	-0.000447117	7.34484
0.48099	-1e-05	-0.000303376	7.11658
0.48099	-5e-06	-0.000166918	6.91108
0.48099	-2.2e-11	-2.70234e-05	6.84551
0.48099	5e-06	0.000107116	6.89375
0.48099	1e-05	0.000250202	7.07669
0.48099	1.5e-05	0.000389034	7.47105
0.48099	2e-05	0.000535558	7.82807
0.48099	2.5e-05	0.000684401	8.36608
0.48099	3e-05	0.000840283	8.81206
0.48099	3.5e-05	0.000998101	9.49952
0.48099	4e-05	0.00116	10.0277
0.48099	4.5e-05	0.00133	10.7554
0.48099	5e-05	0.00151	11.2235
0.48099	5.5e-05	0.00169	11.7436
0.48099	6e-05	0.00187	12.0714
0.48099	6.5e-05	0.00206	12.3908
0.48099	7e-05	0.00226	12.6083
0.48099	7.5e-05	0.00245	12.8234
0.48099	8e-05	0.00265	12.9351
0.48099	8.5e-05	0.00285	12.9723
0.48099	9e-05	0.00306	12.9918
0.48099	9.5e-05	0.00326	13.0171
0.48099	0.0001	0.00346	13.0535
0.48099	0.000105	0.00367	13.0833
0.48099	0.00011	0.00387	13.0897
0.48099	0.000115	0.00408	13.0711
0.48099	0.00012	0.00429	13.0773
0.48099	0.000125	0.00449	13.1166
0.48099	0.00013	0.0047	13.1628
0.48099	0.000135	0.00491	13.2329
0.48099	0.00014	0.00511	13.2584
0.48099	0.000145	0.00532	13.2734
0.48099	0.00015	0.00553	13.3062
0.48099	0.000155	0.00574	13.3906
0.48099	0.00016	0.00595	13.4595
0.48099	0.000165	0.00616	13.5189
0.48099	0.00017	0.00637	13.5479
0.48099	0.000175	0.00658	13.5767
0.48099	0.00018	0.00679	13.6243
0.48099	0.000185	0.007	13.7201
0.48099	0.00019	0.00722	13.7727
0.48099	0.000195	0.00743	13.7935
0.48099	0.0002	0.00764	13.7993
0.48099	0.000205	0.00786	13.8262
0.48099	0.00021	0.00807	13.8678
0.48099	0.000215	0.00829	13.9353
0.48099	0.00022	0.0085	13.9597
0.48099	0.000225	0.00872	13.9554
0.48099	0.00023	0.00894	13.9622
0.48099	0.000235	0.00915	13.9807
0.48099	0.00024	0.00937	14.0206
0.48099	0.000245	0.00959	14.083
0.48099	0.00025	0.0098	14.0942
0.48099	0.000255	0.01002	14.0821
0.48099	0.00026	0.01024	14.0916
0.48099	0.000265	0.01046	14.1266
0.48099	0.00027	0.01068	14.1621
0.48099	0.000275	0.0109	14.2294
0.48099	0.00028	0.01111	14.2502
0.48099	0.000285	0.01133	14.2368
0.48099	0.00029	0.01155	14.2489
0.48099	0.000295	0.01177	14.2881
0.48099	0.0003	0.01199	14.3265
0.48099	0.000305	0.01222	14.3515
0.47999	-0.0003	-0.01207	14.3736
0.47999	-0.000295	-0.01185	14.3761
0.47999	-0.00029	-0.01163	14.3692
0.47999	-0.000285	-0.01141	14.3281
0.47999	-0.00028	-0.01119	14.2894
0.47999	-0.000275	-0.01097	14.2329
0.47999	-0.00027	-0.01075	14.2148
0.47999	-0.000265	-0.01053	14.2128
0.47999	-0.00026	-0.01031	14.2063
0.47999	-0.000255	-0.01009	14.159
0.47999	-0.00025	-0.00988	14.113
0.47999	-0.000245	-0.00966	14.0686
0.47999	-0.00024	-0.00944	14.0496
0.47999	-0.000235	-0.00922	14.0647
0.47999	-0.00023	-0.00901	14.0539
0.47999	-0.000225	-0.00879	14.0031
0.47999	-0.00022	-0.00858	13.9684
0.47999	-0.000215	-0.00836	13.9317
0.47999	-0.00021	-0.00814	13.917
0.47999	-0.000205	-0.00793	13.8936
0.47999	-0.0002	-0.00771	13.8559
0.47999	-0.000195	-0.0075	13.7861
0.47999	-0.00019	-0.00728	13.7272
0.47999	-0.000185	-0.00707	13.6868
0.47999	-0.00018	-0.00686	13.6698
0.47999	-0.000175	-0.00665	13.6269
0.47999	-0.00017	-0.00644	13.5677
0.47999	-0.000165	-0.00623	13.4854
0.47999	-0.00016	-0.00602	13.4486
0.47999	-0.000155	-0.00581	13.4178
0.47999	-0.00015	-0.0056	13.3966
0.47999	-0.000145	-0.00539	13.3428
0.47999	-0.00014	-0.00518	13.2821
0.47999	-0.000135	-0.00497	13.2094
0.47999	-0.00013	-0.00476	13.187
0.47999	-0.000125	-0.00456	13.1906
0.47999	-0.00012	-0.00435	13.1779
0.47999	-0.000115	-0.00414	13.1395
0.47999	-0.00011	-0.00394	13.1135
0.47999	-0.000105	-0.00373	13.1111
0.47999	-0.0001	-0.00353	13.1224
0.47999	-9.5e-05	-0.00332	13.1377
0.47999	-9e-05	-0.00312	13.1264
0.47999	-8.5e-05	-0.00291	13.0782
0.47999	-8e-05	-0.00271	12.9764
0.47999	-7.5e-05	-0.00251	12.857
0.47999	-7e-05	-0.00231	12.7183
0.47999	-6.5e-05	-0.00212	12.4646
0.47999	-6e-05	-0.00193	12.1553
0.47999	-5.5e-05	-0.00175	11.6545
0.47999	-5e-05	-0.00157	11.233
0.47999	-4.5e-05	-0.00139	10.6178
0.47999	-4e-05	-0.00122	10.1379
0.47999	-3.5e-05	-0.00106	9.34682
0.47999	-3e-05	-0.000892991	8.7712
0.47999	-2.5e-05	-0.000742866	8.15251
0.47999	-2e-05	-0.000592741	7.78918
0.47999	-1.5e-05	-0.000449846	7.36989
0.47999	-1e-05	-0.000305831	7.13036
0.47999	-5e-06	-0.000169319	6.91197
0.47999	-2.2e-11	-2.85785e-05	6.85115
0.47999	5e-06	0.000105451	6.93229
0.47999	1e-05	0.000247338	7.11785
0.47999	1.5e-05	0.000386224	7.4836
0.47999	2e-05	0.000533403	7.83282
0.47999	2.5e-05	0.000682082	8.37941
0.47999	3e-05	0.00083821	8.83709
0.47999	3.5e-05	0.000996083	9.54896
0.47999	4e-05	0.00116	10.0854
0.47999	4.5e-05	0.00133	10.785
0.47999	5e-05	0.00151	11.2241
0.47999	5.5e-05	0.00169	11.7378
0.47999	6e-05	0.00187	12.0934
0.47999	6.5e-05	0.00206	12.4694
0.47999	7e-05	0.00225	12.6891
0.47999	7.5e-05	0.00245	12.836
0.47999	8e-05	0.00265	12.9118
0.47999	8.5e-05	0.00285	12.9676
0.47999	9e-05	0.00306	13.0266
0.47999	9.5e-05	0.00326	13.0855
0.47999	0.0001	0.00346	13.1089
0.47999	0.000105	0.00367	13.0815
0.47999	0.00011	0.00388	13.0705
0.47999	0.000115	0.00408	13.0855
0.47999	0.00012	0.00429	13.119
0.47999	0.000125	0.00449	13.1813
0.47999	0.00013	0.0047	13.2105
0.47999	0.000135	0.00491	13.2191
0.47999	0.00014	0.00512	13.2377
0.47999	0.000145	0.00532	13.3006
0.47999	0.00015	0.00553	13.3585
0.47999	0.000155	0.00574	13.4329
0.47999	0.00016	0.00595	13.4741
0.47999	0.000165	0.00616	13.5006
0.47999	0.00017	0.00637	13.5409
0.47999	0.000175	0.00658	13.6291
0.47999	0.00018	0.0068	13.6889
0.47999	0.000185	0.00701	13.7387
0.47999	0.00019	0.00722	13.7537
0.47999	0.000195	0.00744	13.7702
0.47999	0.0002	0.00765	13.8119
0.47999	0.000205	0.00786	13.8911
0.47999	0.00021	0.00808	13.9202
0.47999	0.000215	0.00829	13.9154
0.47999	0.00022	0.00851	13.9224
0.47999	0.000225	0.00873	13.936
0.47999	0.00023	0.00894	13.9723
0.47999	0.000235	0.00916	14.0467
0.47999	0.00024	0.00938	14.0761
0.47999	0.000245	0.00959	14.0697
0.47999	0.00025	0.00981	14.0788
0.47999	0.000255	0.01003	14.1225
0.47999	0.00026	0.01025	14.1463
0.47999	0.000265	0.01046	14.2035
0.47999	0.00027	0.01068	14.2364
0.47999	0.000275	0.0109	14.207
0.47999	0.00028	0.01112	14.2054
0.47999	0.000285	0.01134	14.2542
0.47999	0.00029	0.01156	14.3075
0.47999	0.000295	0.01179	14.3517
0.47999	0.0003	0.01201	14.3342
0.47999	0.000305	0.01222	14.3221
0.47899	-0.0003	-0.01207	14.381
0.47899	-0.000295	-0.01185	14.3792
0.47899	-0.00029	-0.01163	14.3749
0.47899	-0.000285	-0.01141	14.3159
0.47899	-0.00028	-0.01119	14.2781
0.47899	-0.000275	-0.01097	14.2488
0.47899	-0.00027	-0.01075	14.2424
0.47899	-0.000265	-0.01053	14.2332
0.47899	-0.00026	-0.01031	14.2055
0.47899	-0.000255	-0.01009	14.1453
0.47899	-0.00025	-0.00987	14.0972
0.47899	-0.000245	-0.00966	14.0944
0.47899	-0.00024	-0.00944	14.0983
0.47899	-0.000235	-0.00922	14.0646
0.47899	-0.00023	-0.00901	14.0288
0.47899	-0.000225	-0.00879	13.9665
0.47899	-0.00022	-0.00857	13.9448
0.47899	-0.000215	-0.00836	13.9504
0.47899	-0.00021	-0.00814	13.9326
0.47899	-0.000205	-0.00793	13.8784
0.47899	-0.0002	-0.00771	13.8368
0.47899	-0.000195	-0.0075	13.7835
0.47899	-0.00019	-0.00728	13.7393
0.47899	-0.000185	-0.00707	13.7182
0.47899	-0.00018	-0.00686	13.6939
0.47899	-0.000175	-0.00665	13.6223
0.47899	-0.00017	-0.00644	13.5648
0.47899	-0.000165	-0.00622	13.479
0.47899	-0.00016	-0.00601	13.4365
0.47899	-0.000155	-0.0058	13.423
0.47899	-0.00015	-0.0056	13.3953
0.47899	-0.000145	-0.00539	13.3163
0.47899	-0.00014	-0.00518	13.2587
0.47899	-0.000135	-0.00497	13.211
0.47899	-0.00013	-0.00476	13.1926
0.47899	-0.000125	-0.00455	13.1876
0.47899	-0.00012	-0.00435	13.1723
0.47899	-0.000115	-0.00414	13.131
0.47899	-0.00011	-0.00394	13.1076
0.47899	-0.000105	-0.00373	13.1138
0.47899	-0.0001	-0.00353	13.1277
0.47899	-9.5e-05	-0.00332	13.1373
0.47899	-9e-05	-0.00312	13.1005
0.47899	-8.5e-05	-0.00291	13.0215
0.47899	-8e-05	-0.00271	12.9418
0.47899	-7.5e-05	-0.00251	12.8538
0.47899	-7e-05	-0.00231	12.7147
0.47899	-6.5e-05	-0.00212	12.4617
0.47899	-6e-05	-0.00193	12.1559
0.47899	-5.5e-05	-0.00174	11.655
0.47899	-5e-05	-0.00157	11.2383
0.47899	-4.5e-05	-0.00139	10.6296
0.47899	-4e-05	-0.00122	10.1414
0.47899	-3.5e-05	-0.00106	9.40617
0.47899	-3e-05	-0.00089591	8.87467
0.47899	-2.5e-05	-0.000742975	8.19804
0.47899	-2e-05	-0.000590531	7.79189
0.47899	-1.5e-05	-0.000447799	7.36687
0.47899	-1e-05	-0.000303949	7.12388
0.47899	-5e-06	-0.000167928	6.90835
0.47899	-2.2e-11	-2.7569e-05	6.851
0.47899	5e-06	0.000106597	6.92427
0.47899	1e-05	0.000248675	7.10593
0.47899	1.5e-05	0.00038756	7.47025
0.47899	2e-05	0.00053474	7.8186
0.47899	2.5e-05	0.000683255	8.36806
0.47899	3e-05	0.000839273	8.82833
0.47899	3.5e-05	0.00099701	9.5452
0.47899	4e-05	0.00116	10.0842
0.47899	4.5e-05	0.00133	10.7832
0.47899	5e-05	0.00151	11.2287
0.47899	5.5e-05	0.00169	11.751
0.47899	6e-05	0.00187	12.0988
0.47899	6.5e-05	0.00206	12.4677
0.47899	7e-05	0.00225	12.69
0.47899	7.5e-05	0.00245	12.8369
0.47899	8e-05	0.00265	12.9131
0.47899	8.5e-05	0.00286	12.9618
0.47899	9e-05	0.00306	13.0142
0.47899	9.5e-05	0.00326	13.0767
0.47899	0.0001	0.00347	13.1058
0.47899	0.000105	0.00367	13.0783
0.47899	0.00011	0.00388	13.0669
0.47899	0.000115	0.00408	13.0841
0.47899	0.00012	0.00429	13.1163
0.47899	0.000125	0.0045	13.1735
0.47899	0.00013	0.0047	13.195
0.47899	0.000135	0.00491	13.2093
0.47899	0.00014	0.00512	13.2318
0.47899	0.000145	0.00533	13.2911
0.47899	0.00015	0.00553	13.3603
0.47899	0.000155	0.00574	13.434
0.47899	0.00016	0.00595	13.4717
0.47899	0.000165	0.00616	13.5067
0.47899	0.00017	0.00638	13.541
0.47899	0.000175	0.00659	13.6299
0.47899	0.00018	0.0068	13.6884
0.47899	0.000185	0.00701	13.7211
0.47899	0.00019	0.00722	13.7352
0.47899	0.000195	0.00744	13.7667
0.47899	0.0002	0.00765	13.8141
0.47899	0.000205	0.00786	13.8919
0.47899	0.00021	0.00808	13.9291
0.47899	0.000215	0.00829	13.9236
0.47899	0.00022	0.00851	13.9285
0.47899	0.000225	0.00873	13.9464
0.47899	0.00023	0.00895	13.9753
0.47899	0.000235	0.00916	14.0317
0.47899	0.00024	0.00938	14.0504
0.47899	0.000245	0.0096	14.0698
0.47899	0.00025	0.00981	14.0823
0.47899	0.000255	0.01003	14.0881
0.47899	0.00026	0.01025	14.1192
0.47899	0.000265	0.01047	14.1936
0.47899	0.00027	0.01068	14.217
0.47899	0.000275	0.0109	14.2055
0.47899	0.00028	0.01112	14.2329
0.47899	0.000285	0.01134	14.2789
0.47899	0.00029	0.01157	14.3105
0.47899	0.000295	0.01179	14.3396
0.47899	0.0003	0.01201	14.3131
0.47899	0.000305	0.01223	14.2945
0.47799	-0.0003	-0.01207	14.4027
0.47799	-0.000295	-0.01185	14.3365
0.47799	-0.00029	-0.01163	14.3261
0.47799	-0.000285	-0.01141	14.3194
0.47799	-0.00028	-0.01119	14.3088
0.47799	-0.000275	-0.01097	14.281
0.47799	-0.00027	-0.01075	14.2417
0.47799	-0.000265	-0.01053	14.1781
0.47799	-0.00026	-0.01031	14.1569
0.47799	-0.000255	-0.01009	14.1704
0.47799	-0.00025	-0.00988	14.1604
0.47799	-0.000245	-0.00966	14.1111
0.47799	-0.00024	-0.00944	14.0695
0.47799	-0.000235	-0.00923	14.0216
0.47799	-0.00023	-0.00901	14.0065
0.47799	-0.000225	-0.00879	14.0058
0.47799	-0.00022	-0.00857	13.9962
0.47799	-0.000215	-0.00836	13.9695
0.47799	-0.00021	-0.00814	13.9171
0.47799	-0.000205	-0.00793	13.8393
0.47799	-0.0002	-0.00771	13.8138
0.47799	-0.000195	-0.0075	13.8005
0.47799	-0.00019	-0.00729	13.7737
0.47799	-0.000185	-0.00707	13.7104
0.47799	-0.00018	-0.00686	13.6488
0.47799	-0.000175	-0.00665	13.5815
0.47799	-0.00017	-0.00644	13.5578
0.47799	-0.000165	-0.00623	13.5292
0.47799	-0.00016	-0.00602	13.4829
0.47799	-0.000155	-0.00581	13.402
0.47799	-0.00015	-0.0056	13.3483
0.47799	-0.000145	-0.00539	13.313
0.47799	-0.00014	-0.00518	13.2974
0.47799	-0.000135	-0.00497	13.2705
0.47799	-0.00013	-0.00477	13.2295
0.47799	-0.000125	-0.00456	13.163
0.47799	-0.00012	-0.00435	13.1386
0.47799	-0.000115	-0.00415	13.1374
0.47799	-0.00011	-0.00394	13.1504
0.47799	-0.000105	-0.00373	13.1523
0.47799	-0.0001	-0.00353	13.1185
0.47799	-9.5e-05	-0.00332	13.0801
0.47799	-9e-05	-0.00312	13.0632
0.47799	-8.5e-05	-0.00291	13.0572
0.47799	-8e-05	-0.00271	12.9966
0.47799	-7.5e-05	-0.00251	12.8692
0.47799	-7e-05	-0.00232	12.6904
0.47799	-6.5e-05	-0.00212	12.4058
0.47799	-6e-05	-0.00193	12.1234
0.47799	-5.5e-05	-0.00175	11.6855
0.47799	-5e-05	-0.00157	11.2783
0.47799	-4.5e-05	-0.00139	10.6238
0.47799	-4e-05	-0.00122	10.0997
0.47799	-3.5e-05	-0.00106	9.37233
0.47799	-3e-05	-0.000898256	8.88022
0.47799	-2.5e-05	-0.000744694	8.25867
0.47799	-2e-05	-0.000594023	7.84779
0.47799	-1.5e-05	-0.000451319	7.36911
0.47799	-1e-05	-0.00030635	7.11181
0.47799	-5e-06	-0.000171065	6.92134
0.47799	-2.2e-11	-3.00516e-05	6.90119
0.47799	5e-06	0.000106024	7.00307
0.47799	1e-05	0.000247065	7.15533
0.47799	1.5e-05	0.000385514	7.45527
0.47799	2e-05	0.000533785	7.78891
0.47799	2.5e-05	0.000681318	8.36841
0.47799	3e-05	0.000837282	8.8616
0.47799	3.5e-05	0.000997147	9.57562
0.47799	4e-05	0.00116	10.0761
0.47799	4.5e-05	0.00133	10.7357
0.47799	5e-05	0.00151	11.1964
0.47799	5.5e-05	0.00169	11.7752
0.47799	6e-05	0.00187	12.1273
0.47799	6.5e-05	0.00206	12.4389
0.47799	7e-05	0.00225	12.6274
0.47799	7.5e-05	0.00245	12.7894
0.47799	8e-05	0.00265	12.905
0.47799	8.5e-05	0.00285	13.0145
0.47799	9e-05	0.00305	13.0735
0.47799	9.5e-05	0.00326	13.055
0.47799	0.0001	0.00347	13.0425
0.47799	0.000105	0.00367	13.0487
0.47799	0.00011	0.00388	13.0754
0.47799	0.000115	0.00408	13.1284
0.47799	0.00012	0.00429	13.1476
0.47799	0.000125	0.00449	13.144
0.47799	0.00013	0.0047	13.156
0.47799	0.000135	0.00491	13.2017
0.47799	0.00014	0.00512	13.2532
0.47799	0.000145	0.00532	13.3269
0.47799	0.00015	0.00553	13.3723
0.47799	0.000155	0.00574	13.4052
0.47799	0.00016	0.00595	13.4377
0.47799	0.000165	0.00616	13.5099
0.47799	0.00017	0.00637	13.5736
0.47799	0.000175	0.00659	13.6454
0.47799	0.00018	0.0068	13.6683
0.47799	0.000185	0.00701	13.696
0.47799	0.00019	0.00722	13.7366
0.47799	0.000195	0.00744	13.8117
0.47799	0.0002	0.00765	13.8556
0.47799	0.000205	0.00786	13.874
0.47799	0.00021	0.00808	13.8805
0.47799	0.000215	0.00829	13.8707
0.47799	0.00022	0.00851	13.9038
0.47799	0.000225	0.00873	13.9868
0.47799	0.00023	0.00894	14.0252
0.47799	0.000235	0.00916	14.0545
0.47799	0.00024	0.00938	14.051
0.47799	0.000245	0.00959	14.0489
0.47799	0.00025	0.00981	14.0875
0.47799	0.000255	0.01003	14.1483
0.47799	0.00026	0.01025	14.1669
0.47799	0.000265	0.01046	14.1576
0.47799	0.00027	0.01068	14.1667
0.47799	0.000275	0.0109	14.1652
0.47799	0.00028	0.01113	14.2047
0.47799	0.000285	0.01135	14.3059
0.47799	0.00029	0.01157	14.3176
0.47799	0.000295	0.01179	14.3194
0.47799	0.0003	0.012	14.3189
0.47799	0.000305	0.01222	14.3246
0.47697	-0.0003	-0.01207	14.3469
0.47697	-0.000295	-0.01185	14.3551
0.47697	-0.00029	-0.01163	14.3555
0.47697	-0.000285	-0.01141	14.3431
0.47697	-0.00028	-0.01119	14.3096
0.47697	-0.000275	-0.01097	14.2438
0.47697	-0.00027	-0.01075	14.2218
0.47697	-0.000265	-0.01053	14.2041
0.47697	-0.00026	-0.01031	14.1954
0.47697	-0.000255	-0.01009	14.1846
0.47697	-0.00025	-0.00988	14.1434
0.47697	-0.000245	-0.00966	14.0682
0.47697	-0.00024	-0.00944	14.0457
0.47697	-0.000235	-0.00922	14.0572
0.47697	-0.00023	-0.00901	14.0473
0.47697	-0.000225	-0.00879	14.0108
0.47697	-0.00022	-0.00857	13.9688
0.47697	-0.000215	-0.00836	13.9077
0.47697	-0.00021	-0.00814	13.8895
0.47697	-0.000205	-0.00793	13.8862
0.47697	-0.0002	-0.00771	13.8641
0.47697	-0.000195	-0.0075	13.7929
0.47697	-0.00019	-0.00728	13.7292
0.47697	-0.000185	-0.00707	13.6667
0.47697	-0.00018	-0.00686	13.6401
0.47697	-0.000175	-0.00665	13.6223
0.47697	-0.00017	-0.00644	13.5795
0.47697	-0.000165	-0.00622	13.4893
0.47697	-0.00016	-0.00601	13.4304
0.47697	-0.000155	-0.00581	13.3947
0.47697	-0.00015	-0.0056	13.3834
0.47697	-0.000145	-0.00539	13.3331
0.47697	-0.00014	-0.00518	13.2751
0.47697	-0.000135	-0.00497	13.2059
0.47697	-0.00013	-0.00476	13.1797
0.47697	-0.000125	-0.00456	13.1826
0.47697	-0.00012	-0.00435	13.1772
0.47697	-0.000115	-0.00414	13.1524
0.47697	-0.00011	-0.00394	13.1169
0.47697	-0.000105	-0.00373	13.0837
0.47697	-0.0001	-0.00353	13.0828
0.47697	-9.5e-05	-0.00332	13.0981
0.47697	-9e-05	-0.00312	13.0808
0.47697	-8.5e-05	-0.00291	13.0126
0.47697	-8e-05	-0.00271	12.9182
0.47697	-7.5e-05	-0.00251	12.7894
0.47697	-7e-05	-0.00232	12.6421
0.47697	-6.5e-05	-0.00212	12.4069
0.47697	-6e-05	-0.00193	12.1093
0.47697	-5.5e-05	-0.00175	11.6214
0.47697	-5e-05	-0.00157	11.2012
0.47697	-4.5e-05	-0.0014	10.5982
0.47697	-4e-05	-0.00123	10.1287
0.47697	-3.5e-05	-0.00106	9.42418
0.47697	-3e-05	-0.000902266	8.91214
0.47697	-2.5e-05	-0.000749031	8.24911
0.47697	-2e-05	-0.000596588	7.84646
0.47697	-1.5e-05	-0.000453528	7.41864
0.47697	-1e-05	-0.000308477	7.18779
0.47697	-5e-06	-0.00017142	6.9965
0.47697	-2.2e-11	-3.12519e-05	6.93436
0.47697	5e-06	0.000103705	6.97399
0.47697	1e-05	0.000247365	7.14791
0.47697	1.5e-05	0.000386742	7.52796
0.47697	2e-05	0.000534276	7.88364
0.47697	2.5e-05	0.000683938	8.42451
0.47697	3e-05	0.000839792	8.85884
0.47697	3.5e-05	0.000997829	9.52056
0.47697	4e-05	0.00116	10.0401
0.47697	4.5e-05	0.00133	10.7598
0.47697	5e-05	0.00151	11.2176
0.47697	5.5e-05	0.00169	11.7248
0.47697	6e-05	0.00187	12.0474
0.47697	6.5e-05	0.00206	12.3783
0.47697	7e-05	0.00226	12.6071
0.47697	7.5e-05	0.00245	12.8164
0.47697	8e-05	0.00265	12.916
0.47697	8.5e-05	0.00285	12.9546
0.47697	9e-05	0.00306	12.9841
0.47697	9.5e-05	0.00326	13.0151
0.47697	0.0001	0.00346	13.0545
0.47697	0.000105	0.00367	13.0858
0.47697	0.00011	0.00387	13.0895
0.47697	0.000115	0.00408	13.0724
0.47697	0.00012	0.00429	13.0885
0.47697	0.000125	0.00449	13.1443
0.47697	0.00013	0.0047	13.1905
0.47697	0.000135	0.00491	13.2363
0.47697	0.00014	0.00511	13.2484
0.47697	0.000145	0.00532	13.2806
0.47697	0.00015	0.00553	13.3332
0.47697	0.000155	0.00574	13.4148
0.47697	0.00016	0.00595	13.4716
0.47697	0.000165	0.00616	13.5059
0.47697	0.00017	0.00637	13.5271
0.47697	0.000175	0.00658	13.5795
0.47697	0.00018	0.00679	13.6419
0.47697	0.000185	0.00701	13.7405
0.47697	0.00019	0.00722	13.781
0.47697	0.000195	0.00743	13.7932
0.47697	0.0002	0.00765	13.8059
0.47697	0.000205	0.00786	13.8457
0.47697	0.00021	0.00808	13.8938
0.47697	0.000215	0.00829	13.9535
0.47697	0.00022	0.00851	13.964
0.47697	0.000225	0.00872	13.9497
0.47697	0.00023	0.00894	13.9669
0.47697	0.000235	0.00916	14.0097
0.47697	0.00024	0.00937	14.0461
0.47697	0.000245	0.00959	14.0791
0.47697	0.00025	0.00981	14.0904
0.47697	0.000255	0.01003	14.0976
0.47697	0.00026	0.01025	14.1175
0.47697	0.000265	0.01046	14.1783
0.47697	0.00027	0.01068	14.2198
0.47697	0.000275	0.0109	14.2577
0.47697	0.00028	0.01112	14.2556
0.47697	0.000285	0.01134	14.2551
0.47697	0.00029	0.01156	14.285
0.47697	0.000295	0.01178	14.3077
0.47697	0.0003	0.012	14.3396
0.47697	0.000305	0.01222	14.3603
0.47599	-0.0003	-0.01207	14.3842
0.47599	-0.000295	-0.01185	14.3344
0.47599	-0.00029	-0.01163	14.3093
0.47599	-0.000285	-0.01141	14.309
0.47599	-0.00028	-0.01119	14.3115
0.47599	-0.000275	-0.01097	14.2764
0.47599	-0.00027	-0.01075	14.2298
0.47599	-0.000265	-0.01053	14.1755
0.47599	-0.00026	-0.01031	14.1439
0.47599	-0.000255	-0.01009	14.1409
0.47599	-0.00025	-0.00988	14.1435
0.47599	-0.000245	-0.00966	14.107
0.47599	-0.00024	-0.00944	14.0702
0.47599	-0.000235	-0.00922	14.0187
0.47599	-0.00023	-0.009	13.9924
0.47599	-0.000225	-0.00879	13.9852
0.47599	-0.00022	-0.00857	13.9821
0.47599	-0.000215	-0.00835	13.9576
0.47599	-0.00021	-0.00814	13.9039
0.47599	-0.000205	-0.00793	13.8497
0.47599	-0.0002	-0.00771	13.8363
0.47599	-0.000195	-0.0075	13.8245
0.47599	-0.00019	-0.00729	13.7933
0.47599	-0.000185	-0.00707	13.7121
0.47599	-0.00018	-0.00686	13.6458
0.47599	-0.000175	-0.00665	13.5692
0.47599	-0.00017	-0.00643	13.542
0.47599	-0.000165	-0.00622	13.5227
0.47599	-0.00016	-0.00601	13.4807
0.47599	-0.000155	-0.0058	13.4085
0.47599	-0.00015	-0.0056	13.3495
0.47599	-0.000145	-0.00539	13.3021
0.47599	-0.00014	-0.00518	13.2891
0.47599	-0.000135	-0.00497	13.2629
0.47599	-0.00013	-0.00477	13.2293
0.47599	-0.000125	-0.00456	13.1585
0.47599	-0.00012	-0.00435	13.1245
0.47599	-0.000115	-0.00414	13.1291
0.47599	-0.00011	-0.00394	13.1412
0.47599	-0.000105	-0.00373	13.1445
0.47599	-0.0001	-0.00353	13.1146
0.47599	-9.5e-05	-0.00332	13.0776
0.47599	-9e-05	-0.00312	13.0421
0.47599	-8.5e-05	-0.00291	13.0118
0.47599	-8e-05	-0.00271	12.9594
0.47599	-7.5e-05	-0.00251	12.83
0.47599	-7e-05	-0.00232	12.6493
0.47599	-6.5e-05	-0.00212	12.3668
0.47599	-6e-05	-0.00193	12.0822
0.47599	-5.5e-05	-0.00175	11.6566
0.47599	-5e-05	-0.00157	11.2577
0.47599	-4.5e-05	-0.00139	10.6082
0.47599	-4e-05	-0.00122	10.087
0.47599	-3.5e-05	-0.00106	9.37329
0.47599	-3e-05	-0.000900439	8.89546
0.47599	-2.5e-05	-0.000746603	8.28678
0.47599	-2e-05	-0.000595496	7.88632
0.47599	-1.5e-05	-0.000452055	7.41698
0.47599	-1e-05	-0.000306868	7.1571
0.47599	-5e-06	-0.000171229	6.95869
0.47599	-2.2e-11	-2.99425e-05	6.93247
0.47599	5e-06	0.00010627	7.0279
0.47599	1e-05	0.000247965	7.18453
0.47599	1.5e-05	0.000387179	7.48875
0.47599	2e-05	0.000535749	7.81761
0.47599	2.5e-05	0.000683555	8.38996
0.47599	3e-05	0.000839655	8.87666
0.47599	3.5e-05	0.00099982	9.57565
0.47599	4e-05	0.00117	10.0705
0.47599	4.5e-05	0.00134	10.7279
0.47599	5e-05	0.00151	11.1657
0.47599	5.5e-05	0.00169	11.7145
0.47599	6e-05	0.00187	12.0704
0.47599	6.5e-05	0.00206	12.4049
0.47599	7e-05	0.00225	12.6055
0.47599	7.5e-05	0.00245	12.759
0.47599	8e-05	0.00265	12.8725
0.47599	8.5e-05	0.00285	12.9877
0.47599	9e-05	0.00305	13.0479
0.47599	9.5e-05	0.00326	13.0495
0.47599	0.0001	0.00347	13.0452
0.47599	0.000105	0.00367	13.0464
0.47599	0.00011	0.00388	13.0718
0.47599	0.000115	0.00408	13.1334
0.47599	0.00012	0.00429	13.1561
0.47599	0.000125	0.00449	13.1425
0.47599	0.00013	0.0047	13.1548
0.47599	0.000135	0.00491	13.2035
0.47599	0.00014	0.00511	13.2562
0.47599	0.000145	0.00532	13.3357
0.47599	0.00015	0.00553	13.3767
0.47599	0.000155	0.00574	13.4003
0.47599	0.00016	0.00595	13.4259
0.47599	0.000165	0.00616	13.5003
0.47599	0.00017	0.00637	13.5679
0.47599	0.000175	0.00658	13.6482
0.47599	0.00018	0.00679	13.6816
0.47599	0.000185	0.00701	13.6942
0.47599	0.00019	0.00722	13.727
0.47599	0.000195	0.00743	13.7921
0.47599	0.0002	0.00765	13.833
0.47599	0.000205	0.00786	13.8671
0.47599	0.00021	0.00808	13.8792
0.47599	0.000215	0.00829	13.8931
0.47599	0.00022	0.00851	13.9222
0.47599	0.000225	0.00872	13.973
0.47599	0.00023	0.00894	14.0093
0.47599	0.000235	0.00916	14.0242
0.47599	0.00024	0.00937	14.009
0.47599	0.000245	0.00959	14.0113
0.47599	0.00025	0.00981	14.062
0.47599	0.000255	0.01003	14.1264
0.47599	0.00026	0.01024	14.1493
0.47599	0.000265	0.01046	14.1665
0.47599	0.00027	0.01068	14.1781
0.47599	0.000275	0.0109	14.2082
0.47599	0.00028	0.01112	14.2342
0.47599	0.000285	0.01134	14.2917
0.47599	0.00029	0.01156	14.3225
0.47599	0.000295	0.01178	14.3172
0.47599	0.0003	0.012	14.3128
0.47599	0.000305	0.01222	14.3228
0.47499	-0.0003	-0.01207	14.4044
0.47499	-0.000295	-0.01185	14.3553
0.47499	-0.00029	-0.01163	14.3354
0.47499	-0.000285	-0.01141	14.3036
0.47499	-0.00028	-0.01119	14.2957
0.47499	-0.000275	-0.01097	14.2886
0.47499	-0.00027	-0.01075	14.2579
0.47499	-0.000265	-0.01053	14.19
0.47499	-0.00026	-0.01031	14.1463
0.47499	-0.000255	-0.01009	14.1448
0.47499	-0.00025	-0.00988	14.1487
0.47499	-0.000245	-0.00966	14.1294
0.47499	-0.00024	-0.00944	14.0909
0.47499	-0.000235	-0.00923	14.0222
0.47499	-0.00023	-0.00901	14.0053
0.47499	-0.000225	-0.00879	14.0032
0.47499	-0.00022	-0.00857	13.9893
0.47499	-0.000215	-0.00836	13.9734
0.47499	-0.00021	-0.00814	13.934
0.47499	-0.000205	-0.00793	13.8612
0.47499	-0.0002	-0.00771	13.8209
0.47499	-0.000195	-0.0075	13.8034
0.47499	-0.00019	-0.00729	13.7808
0.47499	-0.000185	-0.00708	13.7168
0.47499	-0.00018	-0.00686	13.6608
0.47499	-0.000175	-0.00665	13.5793
0.47499	-0.00017	-0.00644	13.5478
0.47499	-0.000165	-0.00623	13.5321
0.47499	-0.00016	-0.00602	13.4957
0.47499	-0.000155	-0.00581	13.4162
0.47499	-0.00015	-0.0056	13.3513
0.47499	-0.000145	-0.00539	13.2802
0.47499	-0.00014	-0.00518	13.2525
0.47499	-0.000135	-0.00497	13.2499
0.47499	-0.00013	-0.00477	13.2332
0.47499	-0.000125	-0.00456	13.1717
0.47499	-0.00012	-0.00435	13.1394
0.47499	-0.000115	-0.00415	13.1304
0.47499	-0.00011	-0.00394	13.1313
0.47499	-0.000105	-0.00373	13.141
0.47499	-0.0001	-0.00353	13.1202
0.47499	-9.5e-05	-0.00332	13.0682
0.47499	-9e-05	-0.00312	13.0413
0.47499	-8.5e-05	-0.00291	13.0576
0.47499	-8e-05	-0.00271	12.9943
0.47499	-7.5e-05	-0.00251	12.8499
0.47499	-7e-05	-0.00232	12.671
0.47499	-6.5e-05	-0.00212	12.3727
0.47499	-6e-05	-0.00194	12.0834
0.47499	-5.5e-05	-0.00175	11.6513
0.47499	-5e-05	-0.00157	11.258
0.47499	-4.5e-05	-0.0014	10.63
0.47499	-4e-05	-0.00123	10.1206
0.47499	-3.5e-05	-0.00106	9.39175
0.47499	-3e-05	-0.000902376	8.8953
0.47499	-2.5e-05	-0.000749113	8.2859
0.47499	-2e-05	-0.000597706	7.89887
0.47499	-1.5e-05	-0.000453992	7.45247
0.47499	-1e-05	-0.000309569	7.19
0.47499	-5e-06	-0.000173821	6.96435
0.47499	-2.2e-11	-3.14702e-05	6.93682
0.47499	5e-06	0.000105069	7.04941
0.47499	1e-05	0.000247038	7.21558
0.47499	1.5e-05	0.00038707	7.52123
0.47499	2e-05	0.000535504	7.8358
0.47499	2.5e-05	0.000682683	8.39741
0.47499	3e-05	0.000837555	8.86809
0.47499	3.5e-05	0.000996601	9.5377
0.47499	4e-05	0.00116	10.0607
0.47499	4.5e-05	0.00134	10.7625
0.47499	5e-05	0.00151	11.1926
0.47499	5.5e-05	0.00169	11.7062
0.47499	6e-05	0.00187	12.0561
0.47499	6.5e-05	0.00206	12.4293
0.47499	7e-05	0.00225	12.6442
0.47499	7.5e-05	0.00245	12.7969
0.47499	8e-05	0.00265	12.89
0.47499	8.5e-05	0.00285	12.9523
0.47499	9e-05	0.00306	13.0195
0.47499	9.5e-05	0.00326	13.0755
0.47499	0.0001	0.00347	13.0829
0.47499	0.000105	0.00367	13.0626
0.47499	0.00011	0.00388	13.0707
0.47499	0.000115	0.00408	13.1207
0.47499	0.00012	0.00429	13.1521
0.47499	0.000125	0.00449	13.165
0.47499	0.00013	0.0047	13.1743
0.47499	0.000135	0.00491	13.1958
0.47499	0.00014	0.00511	13.242
0.47499	0.000145	0.00532	13.315
0.47499	0.00015	0.00553	13.3686
0.47499	0.000155	0.00574	13.4215
0.47499	0.00016	0.00595	13.4514
0.47499	0.000165	0.00616	13.5058
0.47499	0.00017	0.00637	13.5569
0.47499	0.000175	0.00659	13.6473
0.47499	0.00018	0.0068	13.6893
0.47499	0.000185	0.00701	13.7106
0.47499	0.00019	0.00722	13.7286
0.47499	0.000195	0.00743	13.7651
0.47499	0.0002	0.00765	13.8129
0.47499	0.000205	0.00786	13.8721
0.47499	0.00021	0.00808	13.905
0.47499	0.000215	0.00829	13.9074
0.47499	0.00022	0.00851	13.9088
0.47499	0.000225	0.00872	13.9546
0.47499	0.00023	0.00894	14.0008
0.47499	0.000235	0.00916	14.0423
0.47499	0.00024	0.00937	14.047
0.47499	0.000245	0.00959	14.0328
0.47499	0.00025	0.00981	14.0566
0.47499	0.000255	0.01003	14.1217
0.47499	0.00026	0.01024	14.1564
0.47499	0.000265	0.01046	14.1757
0.47499	0.00027	0.01068	14.186
0.47499	0.000275	0.0109	14.1975
0.47499	0.00028	0.01112	14.2127
0.47499	0.000285	0.01134	14.2759
0.47499	0.00029	0.01156	14.3119
0.47499	0.000295	0.01178	14.3173
0.47499	0.0003	0.012	14.3168
0.47499	0.000305	0.01222	14.3118
0.47399	-0.0003	-0.01207	14.4043
0.47399	-0.000295	-0.01185	14.3646
0.47399	-0.00029	-0.01162	14.3282
0.47399	-0.000285	-0.01141	14.2914
0.47399	-0.00028	-0.01119	14.2722
0.47399	-0.000275	-0.01097	14.2808
0.47399	-0.00027	-0.01075	14.2753
0.47399	-0.000265	-0.01053	14.2225
0.47399	-0.00026	-0.01031	14.1805
0.47399	-0.000255	-0.01009	14.1246
0.47399	-0.00025	-0.00987	14.1103
0.47399	-0.000245	-0.00966	14.1089
0.47399	-0.00024	-0.00944	14.0894
0.47399	-0.000235	-0.00922	14.0457
0.47399	-0.00023	-0.009	14.0068
0.47399	-0.000225	-0.00879	13.9739
0.47399	-0.00022	-0.00857	13.9673
0.47399	-0.000215	-0.00835	13.9743
0.47399	-0.00021	-0.00814	13.9427
0.47399	-0.000205	-0.00793	13.8656
0.47399	-0.0002	-0.00771	13.8214
0.47399	-0.000195	-0.0075	13.7745
0.47399	-0.00019	-0.00728	13.7481
0.47399	-0.000185	-0.00707	13.7106
0.47399	-0.00018	-0.00686	13.6663
0.47399	-0.000175	-0.00664	13.5898
0.47399	-0.00017	-0.00643	13.5323
0.47399	-0.000165	-0.00622	13.4987
0.47399	-0.00016	-0.00601	13.4757
0.47399	-0.000155	-0.0058	13.4249
0.47399	-0.00015	-0.0056	13.369
0.47399	-0.000145	-0.00539	13.2801
0.47399	-0.00014	-0.00518	13.2515
0.47399	-0.000135	-0.00497	13.2475
0.47399	-0.00013	-0.00476	13.2286
0.47399	-0.000125	-0.00455	13.18
0.47399	-0.00012	-0.00435	13.1442
0.47399	-0.000115	-0.00414	13.1138
0.47399	-0.00011	-0.00393	13.1094
0.47399	-0.000105	-0.00373	13.1378
0.47399	-0.0001	-0.00352	13.1343
0.47399	-9.5e-05	-0.00332	13.0909
0.47399	-9e-05	-0.00311	13.0376
0.47399	-8.5e-05	-0.00291	12.983
0.47399	-8e-05	-0.00271	12.9285
0.47399	-7.5e-05	-0.00251	12.8298
0.47399	-7e-05	-0.00231	12.6621
[truncated: 118,903 more rows]

## Sheet: Figure3f
-1	0.06177
-0.98	0.25024
-0.96	0.48793
-0.94	0.76579
-0.92	1.07194
-0.9	1.39238
-0.88	1.71206
-0.86	2.01584
-0.84	2.2896
-0.82	2.52115
-0.8	2.7011
-0.78	2.82342
-0.76	2.88574
-0.74	2.88945
-0.72	2.83939
-0.7	2.74339
-0.68	2.61153
-0.66	2.45533
-0.64	2.28678
-0.62	2.11749
-0.6	1.95779
-0.58	1.8161
-0.56	1.69846
-0.54	1.60825
-0.52	1.54622
-0.5	1.51069
-0.48	1.49797
-0.46	1.50293
-0.44	1.51961
-0.42	1.54191
-0.4	1.56422
-0.38	1.58188
-0.36	1.59162
-0.34	1.5917
-0.32	1.58195
-0.3	1.56363
-0.28	1.5391
-0.26	1.51149
-0.24	1.48415
-0.22	1.46029
-0.2	1.44253
-0.18	1.43261
-0.16	1.43121
-0.14	1.43792
-0.12	1.4513
-0.1	1.46917
-0.08	1.48888
-0.06	1.5077
-0.04	1.52321
-0.02	1.53359
8.88178e-16	1.53797
0.02	1.53645
0.04	1.53022
0.06	1.52137
0.08	1.51263
0.1	1.50705
0.12	1.5076
0.14	1.51673
0.16	1.53599
0.18	1.5658
0.2	1.60524
0.22	1.65206
0.24	1.70286
0.26	1.75339
0.28	1.79897
0.3	1.83503
0.32	1.85769
0.34	1.86424
0.36	1.85364
0.38	1.82675
0.4	1.78652
0.42	1.73782
0.44	1.68721
0.46	1.64237
0.48	1.61145
0.5	1.60232
0.52	1.62173
0.54	1.67455
0.56	1.76309
0.58	1.88669
0.6	2.04139
0.62	2.22004
0.64	2.41261
0.66	2.60675
0.68	2.78866
0.7	2.94405
0.72	3.05924
0.74	3.12227
0.76	3.12386
0.78	3.05826
0.8	2.92382
0.82	2.72326
0.84	2.46359
0.86	2.15575
0.88	1.81384
0.9	1.45425
0.92	1.09444
0.94	0.75176
0.96	0.44223
0.98	0.17941
1	0.0265

## Sheet: SI Figure1a
2.99927	-0.0033	2.99913	-0.00297
3.00142	-0.0033	3.06821	-0.00297
5.0057	-0.00173	5.60092	-0.00121
7.00242	-6.1664e-05	6.99846	-1.20937e-06
8.98893	1.30014e-05	8.99383	1.33254e-05
10.9741	1.2441e-05	11.2799	1.32101e-05
12.9771	1.2814e-05	12.9724	1.31721e-05
14.9748	1.30336e-05	14.9808	1.33411e-05
16.9687	1.32388e-05	16.9673	1.35575e-05
18.9578	1.33703e-05	18.9613	1.36905e-05
21.2728	1.34904e-05	20.9444	1.37086e-05
22.947	1.35411e-05	22.9396	1.37807e-05
24.9547	1.35862e-05	24.9324	1.38141e-05
26.9225	1.35989e-05	26.9306	1.38388e-05
28.9249	1.35879e-05	28.913	1.38453e-05
30.9168	1.3634e-05	30.9416	1.38272e-05
32.9053	1.3623e-05	32.9239	1.38634e-05
34.8998	1.36058e-05	34.8929	1.38365e-05
36.8974	1.3607e-05	36.9113	1.38181e-05
38.8952	1.35712e-05	38.8855	1.37946e-05
40.8864	1.36108e-05	40.877	1.37747e-05
42.8745	1.35888e-05	42.886	1.3785e-05
44.869	1.36176e-05	44.8619	1.37942e-05
46.8749	1.36382e-05	46.8676	1.38474e-05
48.8644	1.36858e-05	48.8718	1.38809e-05
50.8712	1.36737e-05	50.8537	1.38482e-05
52.8536	1.36273e-05	52.8456	1.37643e-05
54.8354	1.35848e-05	54.8342	1.36569e-05
56.8248	1.35035e-05	56.8333	1.35173e-05
58.8216	1.34564e-05	58.8259	1.34452e-05
60.8154	1.32811e-05	60.8192	1.32729e-05
62.8122	1.3109e-05	62.8141	1.30871e-05
64.8084	1.30074e-05	64.7972	1.29435e-05
66.7996	1.29155e-05	66.7953	1.29099e-05
68.7972	1.29484e-05	68.8079	1.29171e-05
70.7802	1.29948e-05	70.7858	1.29633e-05
72.785	1.30229e-05	72.7798	1.29789e-05
74.7732	1.30373e-05	74.7627	1.30086e-05
76.7899	1.30209e-05	76.7698	1.3036e-05
78.7579	1.30855e-05	78.7502	1.30507e-05
80.7445	1.30917e-05	80.7538	1.30353e-05
82.7592	1.31144e-05	82.7365	1.30661e-05
84.7404	1.30949e-05	84.744	1.30713e-05
86.7363	1.30946e-05	86.7267	1.3046e-05
88.7162	1.30908e-05	88.729	1.30586e-05
90.7205	1.31065e-05	90.7226	1.30853e-05
92.7053	1.31274e-05	92.7035	1.3064e-05
94.6962	1.31478e-05	94.7212	1.3074e-05
96.6884	1.31413e-05	96.6928	1.30812e-05
98.6912	1.31279e-05	98.6791	1.30715e-05
100.677	1.31321e-05	100.681	1.3094e-05
102.682	1.315e-05	102.668	1.31091e-05
104.659	1.31219e-05	104.668	1.31043e-05
106.66	1.3137e-05	106.669	1.309e-05
108.654	1.31125e-05	108.648	1.31009e-05
110.647	1.31309e-05	110.656	1.31124e-05
112.654	1.31273e-05	112.649	1.30603e-05
114.644	1.30685e-05	114.644	1.30546e-05
116.628	1.30915e-05	116.63	1.30691e-05
118.621	1.30404e-05	118.613	1.30296e-05
120.613	1.30602e-05	120.606	1.30128e-05
122.612	1.29957e-05	122.601	1.30101e-05
124.604	1.2986e-05	124.629	1.29646e-05
126.585	1.29547e-05	126.595	1.29347e-05
128.577	1.2873e-05	128.583	1.28608e-05
130.588	1.28274e-05	130.58	1.27931e-05
132.567	1.27649e-05	132.572	1.27392e-05
134.561	1.26891e-05	134.568	1.26946e-05
136.563	1.2568e-05	136.57	1.25715e-05
138.55	1.25367e-05	138.554	1.25032e-05
140.539	1.24892e-05	140.566	1.24392e-05
142.549	1.24276e-05	142.562	1.23883e-05
144.537	1.23478e-05	144.531	1.23208e-05
146.531	1.23205e-05	146.523	1.22901e-05
148.524	1.22898e-05	148.523	1.22731e-05
150.525	1.22714e-05	150.517	1.2253e-05
152.5	1.22553e-05	152.518	1.22619e-05
154.505	1.22707e-05	154.495	1.22338e-05
156.493	1.22521e-05	156.5	1.22172e-05
158.49	1.2211e-05	158.492	1.21916e-05
160.473	1.22233e-05	160.472	1.21934e-05
162.464	1.22031e-05	162.473	1.22105e-05
164.487	1.22029e-05	164.467	1.2191e-05
166.474	1.22229e-05	166.456	1.22041e-05
168.451	1.22252e-05	168.476	1.21934e-05
170.454	1.22243e-05	170.442	1.22074e-05
172.432	1.22068e-05	172.448	1.21922e-05
174.436	1.21894e-05	174.437	1.21763e-05
176.426	1.22211e-05	176.43	1.21525e-05
178.419	1.21869e-05	178.426	1.21669e-05
180.408	1.22167e-05	180.421	1.21831e-05
182.412	1.2208e-05	182.405	1.21784e-05
184.415	1.22094e-05	184.393	1.21829e-05
186.399	1.22249e-05	186.383	1.21821e-05
188.376	1.21997e-05	188.383	1.21632e-05
190.391	1.22185e-05	190.396	1.21701e-05
192.372	1.21934e-05	192.38	1.21741e-05
194.363	1.21945e-05	194.37	1.21949e-05
196.349	1.21829e-05	196.365	1.21716e-05
198.361	1.21822e-05	198.364	1.21768e-05
200.336	1.21908e-05	200.345	1.21814e-05
202.344	1.21917e-05	202.331	1.21602e-05
204.338	1.21926e-05	204.328	1.21812e-05
206.328	1.22015e-05	206.324	1.22026e-05
208.343	1.21819e-05	208.316	1.21564e-05
210.322	1.21793e-05	210.302	1.21562e-05
212.312	1.21917e-05	212.329	1.21592e-05
214.294	1.21567e-05	214.322	1.21612e-05
216.293	1.21702e-05	216.286	1.21313e-05
218.286	1.21549e-05	218.283	1.21642e-05
220.308	1.21545e-05	220.273	1.2124e-05
222.269	1.21482e-05	222.281	1.20957e-05
224.268	1.21249e-05	224.258	1.21212e-05
226.259	1.2138e-05	226.251	1.2089e-05
228.252	1.21267e-05	228.249	1.20965e-05
230.249	1.21212e-05	230.241	1.2109e-05
232.234	1.20857e-05	232.243	1.20748e-05
234.224	1.20961e-05	234.239	1.20773e-05
236.222	1.20792e-05	236.231	1.20872e-05
238.211	1.20699e-05	238.217	1.20486e-05
240.204	1.20798e-05	240.205	1.20489e-05
242.214	1.20428e-05	242.21	1.20346e-05
244.202	1.20296e-05	244.202	1.20404e-05
246.222	1.2036e-05	246.199	1.2019e-05
248.193	1.20041e-05	248.182	1.20155e-05
250.18	1.20078e-05	250.176	1.19993e-05
252.165	1.20062e-05	252.175	1.19635e-05
254.159	1.19844e-05	254.172	1.19271e-05
256.163	1.19592e-05	256.155	1.19474e-05
258.171	1.19496e-05	258.158	1.19431e-05
260.154	1.19285e-05	260.137	1.1921e-05
262.145	1.1873e-05	262.149	1.19166e-05
264.127	1.1904e-05	264.122	1.18673e-05
266.131	1.18746e-05	266.116	1.18664e-05
268.109	1.1842e-05	268.109	1.18648e-05
270.117	1.18288e-05	270.105	1.18225e-05
272.096	1.18069e-05	272.095	1.18023e-05
274.111	1.18084e-05	274.103	1.17807e-05
276.094	1.17714e-05	276.084	1.17698e-05
278.093	1.17504e-05	278.094	1.17464e-05
280.072	1.17369e-05	280.087	1.17406e-05
282.075	1.17165e-05	282.077	1.16998e-05
284.064	1.16862e-05	284.058	1.17022e-05
286.065	1.16619e-05	286.063	1.16612e-05
288.08	1.16304e-05	288.067	1.16315e-05
290.037	1.16037e-05	290.044	1.16014e-05
292.036	1.15344e-05	292.028	1.15813e-05
294.032	1.15135e-05	294.024	1.15086e-05
296.014	1.14587e-05	296.063	1.14496e-05
298.007	1.14173e-05	298.021	1.14054e-05
299.912	1.13818e-05	299.91	1.13755e-05

[truncated: 21 more sheets: SI Figure1b, SI Figure1c, SI Figure1d, SI Figure1e, SI Figure1f, SI Figure2c, SI Figure3b, SI Figure3c, SI Figure3d, SI Figure7, SI Figure8, SI Figure9, SI Figure10, SI Figure11, SI Figure13, SI Figure14, SI Figure15, SI Figure16, SI Figure17, SI Figure18 …]
